# Supplementary material for: Diversity and Functions of Yeast Communities Associated with Insects
Source: Microorganisms. 2021 Jul 21;9(8):1552. doi: 10.3390/microorganisms9081552 (PMC8399037; doi:10.3390/microorganisms9081552)
Supplement: Supplementary file 1 [file microorganisms-09-01552-s001.zip]

Archive with 1 entries (1 files):
- microorganisms-1301480-SI.xlsx
