# Supplementary material for: Diversity and Functions of Yeast Communities Associated with Insects
Source: Microorganisms. 2021 Jul 21;9(8):1552. doi: 10.3390/microorganisms9081552 (PMC8399037; doi:10.3390/microorganisms9081552)
Supplement: Supplementary file 1 [file microorganisms-09-01552-s001.zip › microorganisms-1301480-SI.xlsx]

## Sheet: Feuil1
Insect order	Insect family	Insect species	Developpement stage	Insect organ	Yeast species	Yeast phylum	Yeast subphylum	Reference
Blattodea	Kalotermitidae	Neotermes jouteli	Adult	Hindgut	Candida edax	Ascomycota	Saccharomycotina	Prillinger et al. 1996 [157]
Blattodea	Mastotermitidae	Mastotermes darwiniensis	Adult	Hindgut	Candida blankii	Ascomycota	Saccharomycotina	Prillinger et al. 1996 [157]
Blattodea	Mastotermitidae	Mastotermes darwiniensis	Adult	Hindgut	Debaryomyces hansenii	Ascomycota	Saccharomycotina	Prillinger et al. 1996 [157]
Blattodea	Mastotermitidae	Mastotermes darwiniensis	Adult	Hindgut	Vanrija (formerly Cryptococcus) humicolus	Basidiomycota	Agaricomycotina	Prillinger et al. 1996 [157]
Blattodea	Rhinotermitidae	Coptotermes testaceus	Adult	Entire body	Malassezia restricta	Basidiomycota	Ustilaginomycotina	Větrovský et al. 2020 [30]
Blattodea	Rhinotermitidae	Heterotermes indicola	Adult	Hindgut	Debaryomyces hansenii	Ascomycota	Saccharomycotina	Prillinger et al. 1996 [157]
Blattodea	Rhinotermitidae	Heterotermes tenuis	Adult	Entire body	Malassezia restricta	Basidiomycota	Ustilaginomycotina	Větrovský et al. 2020 [30]
Blattodea	Rhinotermitidae	Heterotermes tenuis	Adult	Entire body	Malassezia sp.	Basidiomycota	Ustilaginomycotina	Větrovský et al. 2020 [30]
Blattodea	Rhinotermitidae	Reticulitermes chinensis	Adult	Gut	Barnettozyma californica	Ascomycota	Saccharomycotina	Ali et al. 2017 [81]
Blattodea	Rhinotermitidae	Reticulitermes chinensis	Adult	Gut	Candida gotoi	Ascomycota	Saccharomycotina	Ali et al. 2017 [81]
Blattodea	Rhinotermitidae	Reticulitermes chinensis	Adult	Gut	Candida pseudorhagii	Ascomycota	Saccharomycotina	Ali et al. 2017 [81]
Blattodea	Rhinotermitidae	Reticulitermes chinensis	Adult	Gut	Candida silvanorum	Ascomycota	Saccharomycotina	Ali et al. 2017 [81]
Blattodea	Rhinotermitidae	Reticulitermes chinensis	Adult	Gut	Candida tropicalis	Ascomycota	Saccharomycotina	Ali et al. 2017 [81]
Blattodea	Rhinotermitidae	Reticulitermes chinensis	Adult	Gut	Candida sp.	Ascomycota	Saccharomycotina	Ali et al. 2017 [81]
Blattodea	Rhinotermitidae	Reticulitermes chinensis	Adult	Gut	Cyberlindnera bimundalis	Ascomycota	Saccharomycotina	Ali et al. 2017 [81]
Blattodea	Rhinotermitidae	Reticulitermes chinensis	Adult	Gut	Cyberlindnera sp.	Ascomycota	Saccharomycotina	Ali et al. 2017 [81]
Blattodea	Rhinotermitidae	Reticulitermes chinensis	Adult	Gut	Debaryomyces hansenii	Ascomycota	Saccharomycotina	Ali et al. 2017 [81]
Blattodea	Rhinotermitidae	Reticulitermes chinensis	Adult	Gut	Meyerozyma guilliermondii	Ascomycota	Saccharomycotina	Ali et al. 2017 [81]
Blattodea	Rhinotermitidae	Reticulitermes chinensis	Adult	Gut	Sugiyamaella smithiae	Ascomycota	Saccharomycotina	Ali et al. 2017 [81]
Blattodea	Rhinotermitidae	Reticulitermes chinensis	Adult	Gut	Sugiyamaella sp.	Ascomycota	Saccharomycotina	Ali et al. 2017 [81]
Blattodea	Rhinotermitidae	Reticulitermes chinensis	Adult	Gut	Wickerhamomyces sp.	Ascomycota	Saccharomycotina	Ali et al. 2017 [81]
Blattodea	Rhinotermitidae	Reticulitermes chinensis	Adult	Gut	Vanrija humicola	Basidiomycota	Agaricomycotina	Ali et al. 2017 [81]
Blattodea	Rhinotermitidae	Reticulitermes chinensis	Adult	Gut	Hamamotoa lignophila	Basidiomycota	Pucciniomycotina	Ali et al. 2017 [81]
Blattodea	Rhinotermitidae	Reticulitermes chinensis	Adult	Gut	Sterigmatomyces halophilus	Basidiomycota	Pucciniomycotina	Ali et al. 2017 [81]
Blattodea	Rhinotermitidae	Reticulitermes santonensis	Adult	Hindgut	Candida edax	Ascomycota	Saccharomycotina	Prillinger et al. 1996 [157]
Blattodea	Rhinotermitidae	Reticulitermes santonensis	Adult	Hindgut	Debaryomyces hansenii	Ascomycota	Saccharomycotina	Prillinger et al. 1996 [157]
Blattodea	Rhinotermitidae	Reticulitermes santonensis	Adult	Hindgut	Meyerozyma (formerly Pichia) guilliermondii	Ascomycota	Saccharomycotina	Prillinger et al. 1996 [157]
Blattodea	Rhinotermitidae	Reticulitermes santonensis	Adult	Hindgut	Ogataea (formerly Pichia) pini	Ascomycota	Saccharomycotina	Prillinger et al. 1996 [157]
Blattodea	Termopsidae	Zootermopsis angusticollis	Adult	Hindgut	Debaryomyces hansenii	Ascomycota	Saccharomycotina	Prillinger et al. 1996 [157]
Blattodea	Termopsidae	Zootermopsis angusticollis	Adult	Hindgut	Papiliotrema (formerly Cryptococcus) laurentii	Basidiomycota	Agaricomycotina	Prillinger et al. 1996 [157]
Blattodea	Termopsidae	Zootermopsis nevadensis	Adult	Hindgut	Debaryomyces hansenii	Ascomycota	Saccharomycotina	Prillinger et al. 1996 [157]
Blattodea	Termopsidae	Zootermopsis nevadensis	Adult	Hindgut	Papiliotrema (formerly Cryptococcus) laurentii	Basidiomycota	Agaricomycotina	Prillinger et al. 1996 [157]
Blattodea	Cryptocercidae	Cryptocercus punctulatus	Adult	Hindgut	Candida sake	Ascomycota	Saccharomycotina	Prillinger et al. 1996 [157]
Blattodea	Cryptocercidae	Cryptocercus punctulatus	Adult	Hindgut	Debaryomyces hansenii	Ascomycota	Saccharomycotina	Prillinger et al. 1996 [157]
Coleoptera	Chrysomelidae	Diabrotica virgifera	Adult	Gut	Aureobasidium pullulans	Ascomycota	Pezizomycotina	Molnár et al 2008 [49]
Coleoptera	Chrysomelidae	Diabrotica virgifera	Adult	Gut	Candida sake	Ascomycota	Saccharomycotina	Molnár et al 2008 [49]
Coleoptera	Chrysomelidae	Diabrotica virgifera	Adult	Gut	Metschnikowia sp.	Ascomycota	Saccharomycotina	Molnár et al 2008 [49]
Coleoptera	Chrysomelidae	Diabrotica virgifera	Adult	Gut	Meyerozyma carpophila (formerly Candida xestobii)	Ascomycota	Saccharomycotina	Molnár et al 2008 [49]
Coleoptera	Chrysomelidae	Diabrotica virgifera	Adult	Gut	Cryptococcus sp.	Basidiomycota	Agaricomycotina	Molnár et al 2008 [49]
Coleoptera	Chrysomelidae	Diabrotica virgifera	Adult	Gut	Filobasidium oeirense (formerly Cryptococcus oeirensis)	Basidiomycota	Agaricomycotina	Molnár et al 2008 [49]
Coleoptera	Chrysomelidae	Diabrotica virgifera	Adult	Gut	Hannaella luteola (formerly Cryptococcus luteolus)	Basidiomycota	Agaricomycotina	Molnár et al 2008 [49]
Coleoptera	Chrysomelidae	Diabrotica virgifera	Adult	Gut	Hannaella (formerly Cryptococcus) zea	Basidiomycota	Agaricomycotina	Molnár et al 2008 [49]
Coleoptera	Chrysomelidae	Diabrotica virgifera	Adult	Gut	Papiliotrema (formerly Cyptoccocus) flavescens	Basidiomycota	Agaricomycotina	Molnár et al 2008 [49]
Coleoptera	Chrysomelidae	Diabrotica virgifera	Adult	Gut	Buckleyzyma (formerly Rhodotorula) aurantiaca	Basidiomycota	Pucciniomycotina	Molnár et al 2008 [49]
Coleoptera	Chrysomelidae	Diabrotica virgifera	Adult	Gut	Symmetrospora (formerly Sporobolomyces) coprosmae	Basidiomycota	Pucciniomycotina	Molnár et al 2008 [49]
Coleoptera	Chrysomelidae	Diabrotica virgifera	Adult	Gut	Moesziomyces (formerly Pseudozyma) aphidis	Basidiomycota	Ustilaginomycotina	Molnár et al 2008 [49]
Coleoptera	Chrysomelidae	Diabrotica virgifera	Adult	Gut	Tilletiopsis washingtonensis	Basidiomycota	Ustilaginomycotina	Molnár et al 2008 [49]
Coleoptera	Curculionidae	Ips acuminatus	Adult	Gut	Blastobotrys sp.	Ascomycota	Saccharomycotina	Chakraborty et al. 2020 [72]
Coleoptera	Curculionidae	Ips acuminatus	Adult	Gut	Candida sp.	Ascomycota	Saccharomycotina	Chakraborty et al. 2020 [72]
Coleoptera	Curculionidae	Ips acuminatus	Adult	Gut	Cyberlindnera amylophila	Ascomycota	Saccharomycotina	Chakraborty et al. 2020 [72]
Coleoptera	Curculionidae	Ips acuminatus	Adult	Gut	Cyberlindnera mississippiensis	Ascomycota	Saccharomycotina	Chakraborty et al. 2020 [72]
Coleoptera	Curculionidae	Ips acuminatus	Adult	Gut	Danielozyma sp.	Ascomycota	Saccharomycotina	Chakraborty et al. 2020 [72]
Coleoptera	Curculionidae	Ips acuminatus	Adult	Gut	Kuraishia sp.	Ascomycota	Saccharomycotina	Chakraborty et al. 2020 [72]
Coleoptera	Curculionidae	Ips acuminatus	Adult	Gut	Nakazawaea sp.	Ascomycota	Saccharomycotina	Chakraborty et al. 2020 [72]
Coleoptera	Curculionidae	Ips acuminatus	Adult	Gut	Ogataea neopini	Ascomycota	Saccharomycotina	Chakraborty et al. 2020 [72]
Coleoptera	Curculionidae	Ips acuminatus	Adult	Gut	Peterozyma sp.	Ascomycota	Saccharomycotina	Chakraborty et al. 2020 [72]
Coleoptera	Curculionidae	Ips acuminatus	Adult	Gut	Saccharomycopsis sp.	Ascomycota	Saccharomycotina	Chakraborty et al. 2020 [72]
Coleoptera	Curculionidae	Ips acuminatus	Adult	Gut	Wickerhamomyces sp.	Ascomycota	Saccharomycotina	Chakraborty et al. 2020 [72]
Coleoptera	Curculionidae	Ips acuminatus	Adult	Gut	Yamadazyma mexicana	Ascomycota	Saccharomycotina	Chakraborty et al. 2020 [72]
Coleoptera	Curculionidae	Ips acuminatus	Adult	Gut	Cryptococcus sp.	Basidiomycota	Agaricomycotina	Chakraborty et al. 2020 [72]
Coleoptera	Curculionidae	Ips acuminatus	Larvae	Gut	Cryptococcus sp.	Basidiomycota	Agaricomycotina	Chakraborty et al. 2020 [72] ; Davis 2015 [6]
Coleoptera	Curculionidae	Ips acuminatus	Pupae	Gut	Cryptococcus sp.	Basidiomycota	Agaricomycotina	Chakraborty et al. 2020 [72] ; Davis 2015 [6]
Coleoptera	Curculionidae	Ips acuminatus	Adult	Gut	Rhodotorula hylophila	Basidiomycota	Pucciniomycotina	Chakraborty et al. 2020 [72]
Coleoptera	Curculionidae	Ips acuminatus	Adult	Gut	Malassezia sp.	Basidiomycota	Ustilaginomycotina	Chakraborty et al. 2020 [72]
Coleoptera	Curculionidae	Ips cembrae	Adult	Gut	Blastobotrys sp.	Ascomycota	Saccharomycotina	Chakraborty et al. 2020 [72]
Coleoptera	Curculionidae	Ips cembrae	Adult	Gut	Candida sp.	Ascomycota	Saccharomycotina	Chakraborty et al. 2020 [72]
Coleoptera	Curculionidae	Ips cembrae	Adult	Gut	Cyberlindnera amylophila	Ascomycota	Saccharomycotina	Chakraborty et al. 2020 [72]
Coleoptera	Curculionidae	Ips cembrae	Adult	Gut	Cyberlindnera mississippiensis	Ascomycota	Saccharomycotina	Chakraborty et al. 2020 [72]
Coleoptera	Curculionidae	Ips cembrae	Adult	Gut	Danielozyma sp.	Ascomycota	Saccharomycotina	Chakraborty et al. 2020 [72]
Coleoptera	Curculionidae	Ips cembrae	Adult	Gut	Kuraishia sp.	Ascomycota	Saccharomycotina	Chakraborty et al. 2020 [72]
Coleoptera	Curculionidae	Ips cembrae	Adult	Gut	Nakazawaea sp.	Ascomycota	Saccharomycotina	Chakraborty et al. 2020 [72]
Coleoptera	Curculionidae	Ips cembrae	Adult	Gut	Ogataea neopini	Ascomycota	Saccharomycotina	Chakraborty et al. 2020 [72]
Coleoptera	Curculionidae	Ips cembrae	Adult	Gut	Peterozyma sp.	Ascomycota	Saccharomycotina	Chakraborty et al. 2020 [72]
Coleoptera	Curculionidae	Ips cembrae	Adult	Gut	Saccharomycopsis sp.	Ascomycota	Saccharomycotina	Chakraborty et al. 2020 [72]
Coleoptera	Curculionidae	Ips cembrae	Adult	Gut	Wickerhamomyces sp.	Ascomycota	Saccharomycotina	Chakraborty et al. 2020 [72]
Coleoptera	Curculionidae	Ips cembrae	Adult	Gut	Yamadazyma mexicana	Ascomycota	Saccharomycotina	Chakraborty et al. 2020 [72]
Coleoptera	Curculionidae	Ips cembrae	Adult	Gut	Cryptococcus sp.	Basidiomycota	Agaricomycotina	Chakraborty et al. 2020 [72]
Coleoptera	Curculionidae	Ips cembrae	Larvae	Gut	Cryptococcus sp.	Basidiomycota	Agaricomycotina	Chakraborty et al. 2020 [72] ; Davis 2015 [6]
Coleoptera	Curculionidae	Ips cembrae	Pupae	Gut	Cryptococcus sp.	Basidiomycota	Agaricomycotina	Chakraborty et al. 2020 [72] ; Davis 2015 [6]
Coleoptera	Curculionidae	Ips cembrae	Adult	Gut	Rhodotorula hylophila	Basidiomycota	Pucciniomycotina	Chakraborty et al. 2020 [72]
Coleoptera	Curculionidae	Ips cembrae	Adult	Gut	Malassezia sp.	Basidiomycota	Ustilaginomycotina	Chakraborty et al. 2020 [72]
Coleoptera	Curculionidae	Ips confusus	Adult	Entire body	Kuraishia capsulata	Ascomycota	Saccharomycotina	Rivera et al. 2009 [92] ; Davis 2015 [6]
Coleoptera	Curculionidae	Ips confusus	Adult	Entire body	Cutaneotrichosporon curvatum	Ascomycota	Saccharomycotina	Davis 2015 [6]
Coleoptera	Curculionidae	Ips confusus	Larvae	Entire body	Cutaneotrichosporon curvatum	Ascomycota	Saccharomycotina	Davis 2015 [6]
Coleoptera	Curculionidae	Ips confusus	Pupae	Entire body	Cutaneotrichosporon curvatum	Ascomycota	Saccharomycotina	Davis 2015 [6]
Coleoptera	Curculionidae	Ips duplicatus	Adult	Gut	Blastobotrys sp.	Ascomycota	Saccharomycotina	Chakraborty et al. 2020 [72]
Coleoptera	Curculionidae	Ips duplicatus	Adult	Gut	Candida sp.	Ascomycota	Saccharomycotina	Chakraborty et al. 2020 [72]
Coleoptera	Curculionidae	Ips duplicatus	Adult	Gut	Cyberlindnera amylophila	Ascomycota	Saccharomycotina	Chakraborty et al. 2020 [72]
Coleoptera	Curculionidae	Ips duplicatus	Adult	Gut	Cyberlindnera mississippiensis	Ascomycota	Saccharomycotina	Chakraborty et al. 2020 [72]
Coleoptera	Curculionidae	Ips duplicatus	Adult	Gut	Danielozyma sp.	Ascomycota	Saccharomycotina	Chakraborty et al. 2020 [72]
Coleoptera	Curculionidae	Ips duplicatus	Adult	Gut	Kuraishia sp.	Ascomycota	Saccharomycotina	Chakraborty et al. 2020 [72]
Coleoptera	Curculionidae	Ips duplicatus	Adult	Gut	Nakazawaea sp.	Ascomycota	Saccharomycotina	Chakraborty et al. 2020 [72]
Coleoptera	Curculionidae	Ips duplicatus	Adult	Gut	Ogataea neopini	Ascomycota	Saccharomycotina	Chakraborty et al. 2020 [72]
Coleoptera	Curculionidae	Ips duplicatus	Adult	Gut	Peterozyma sp.	Ascomycota	Saccharomycotina	Chakraborty et al. 2020 [72]
Coleoptera	Curculionidae	Ips duplicatus	Adult	Gut	Saccharomycopsis sp.	Ascomycota	Saccharomycotina	Chakraborty et al. 2020 [72]
Coleoptera	Curculionidae	Ips duplicatus	Adult	Gut	Wickerhamomyces sp.	Ascomycota	Saccharomycotina	Chakraborty et al. 2020 [72]
Coleoptera	Curculionidae	Ips duplicatus	Adult	Gut	Yamadazyma mexicana	Ascomycota	Saccharomycotina	Chakraborty et al. 2020 [72]
Coleoptera	Curculionidae	Ips duplicatus	Adult	Gut	Cryptococcus sp.	Basidiomycota	Agaricomycotina	Chakraborty et al. 2020 [72]
Coleoptera	Curculionidae	Ips duplicatus	Larvae	Gut	Cryptococcus sp.	Basidiomycota	Agaricomycotina	Chakraborty et al. 2020 [72] ; Davis 2015 [6]
Coleoptera	Curculionidae	Ips duplicatus	Pupae	Gut	Cryptococcus sp.	Basidiomycota	Agaricomycotina	Chakraborty et al. 2020 [72] ; Davis 2015 [6]
Coleoptera	Curculionidae	Ips duplicatus	Adult	Gut	Rhodotorula hylophila	Basidiomycota	Pucciniomycotina	Chakraborty et al. 2020 [72]
Coleoptera	Curculionidae	Ips duplicatus	Adult	Gut	Malassezia sp.	Basidiomycota	Ustilaginomycotina	Chakraborty et al. 2020 [72]
Coleoptera	Curculionidae	Ips pini	Adult	Entire body	Cutaneotrichosporon curvatum	Ascomycota	Saccharomycotina	Davis 2015 [6]
Coleoptera	Curculionidae	Ips pini	Larvae	Entire body	Cutaneotrichosporon curvatum	Ascomycota	Saccharomycotina	Davis 2015 [6]
Coleoptera	Curculionidae	Ips pini	Pupae	Entire body	Cutaneotrichosporon curvatum	Ascomycota	Saccharomycotina	Davis 2015 [6]
Coleoptera	Curculionidae	Ips sexdentatus	Adult	Gut	Blastobotrys sp.	Ascomycota	Saccharomycotina	Chakraborty et al. 2020 [72]
Coleoptera	Curculionidae	Ips sexdentatus	Adult	Gut	Candida sp.	Ascomycota	Saccharomycotina	Chakraborty et al. 2020 [72]
Coleoptera	Curculionidae	Ips sexdentatus	Adult	Gut	Cyberlindnera amylophila	Ascomycota	Saccharomycotina	Chakraborty et al. 2020 [72]
Coleoptera	Curculionidae	Ips sexdentatus	Adult	Gut	Cyberlindnera mississippiensis	Ascomycota	Saccharomycotina	Chakraborty et al. 2020 [72]
Coleoptera	Curculionidae	Ips sexdentatus	Adult	Gut	Danielozyma sp.	Ascomycota	Saccharomycotina	Chakraborty et al. 2020 [72]
Coleoptera	Curculionidae	Ips sexdentatus	Adult	Gut	Kuraishia sp.	Ascomycota	Saccharomycotina	Chakraborty et al. 2020 [72]
Coleoptera	Curculionidae	Ips sexdentatus	Adult	Gut	Nakazawaea sp.	Ascomycota	Saccharomycotina	Chakraborty et al. 2020 [72]
Coleoptera	Curculionidae	Ips sexdentatus	Adult	Gut	Ogataea neopini	Ascomycota	Saccharomycotina	Chakraborty et al. 2020 [72]
Coleoptera	Curculionidae	Ips sexdentatus	Adult	Gut	Peterozyma sp.	Ascomycota	Saccharomycotina	Chakraborty et al. 2020 [72]
Coleoptera	Curculionidae	Ips sexdentatus	Adult	Gut	Saccharomycopsis sp.	Ascomycota	Saccharomycotina	Chakraborty et al. 2020 [72]
Coleoptera	Curculionidae	Ips sexdentatus	Adult	Gut	Wickerhamomyces sp.	Ascomycota	Saccharomycotina	Chakraborty et al. 2020 [72]
Coleoptera	Curculionidae	Ips sexdentatus	Adult	Gut	Yamadazyma mexicana	Ascomycota	Saccharomycotina	Chakraborty et al. 2020 [72]
Coleoptera	Curculionidae	Ips sexdentatus	Adult	Gut	Cryptococcus sp.	Basidiomycota	Agaricomycotina	Chakraborty et al. 2020 [72]
Coleoptera	Curculionidae	Ips sexdentatus	Larvae	Gut	Cryptococcus sp.	Basidiomycota	Agaricomycotina	Chakraborty et al. 2020 [72] ; Davis 2015 [6]
Coleoptera	Curculionidae	Ips sexdentatus	Pupae	Gut	Cryptococcus sp.	Basidiomycota	Agaricomycotina	Chakraborty et al. 2020 [72] ; Davis 2015 [6]
Coleoptera	Curculionidae	Ips sexdentatus	Adult	Gut	Rhodotorula hylophila	Basidiomycota	Pucciniomycotina	Chakraborty et al. 2020 [72]
Coleoptera	Curculionidae	Ips sexdentatus	Adult	Gut	Malassezia sp.	Basidiomycota	Ustilaginomycotina	Chakraborty et al. 2020 [72]
Coleoptera	Curculionidae	Ips typographus	Adult	Gut	Blastobotrys sp.	Ascomycota	Saccharomycotina	Chakraborty et al. 2020 [72]
Coleoptera	Curculionidae	Ips typographus	Adult	Entire body	Candida nitratophila	Ascomycota	Saccharomycotina	Davis 2015 [6]
Coleoptera	Curculionidae	Ips typographus	Larvae	Entire body	Candida nitratophila	Ascomycota	Saccharomycotina	Davis 2015 [6]
Coleoptera	Curculionidae	Ips typographus	Pupae	Entire body	Candida nitratophila	Ascomycota	Saccharomycotina	Davis 2015 [6]
Coleoptera	Curculionidae	Ips typographus	Adult	Gut	Candida diddensii	Ascomycota	Saccharomycotina	Davis 2015 [6]
Coleoptera	Curculionidae	Ips typographus	Adult	Gut	Papiliotrema laurentii	Basidiomycota	Agaricomycotina	Davis 2015 [6]
Coleoptera	Curculionidae	Ips typographus	Adult	Gut	Naganishia albida	Basidiomycota	Agaricomycotina	Davis 2015 [6]
Coleoptera	Curculionidae	Ips typographus	Adult	Gut	Kuraishia molischiana	Ascomycota	Saccharomycotina	Davis 2015 [6]
Coleoptera	Curculionidae	Ips typographus	Adult	Gut	Candida sp.	Ascomycota	Saccharomycotina	Chakraborty et al. 2020 [72]
Coleoptera	Curculionidae	Ips typographus	Adult	Gut	Cyberlindnera amylophila	Ascomycota	Saccharomycotina	Chakraborty et al. 2020 [72]
Coleoptera	Curculionidae	Ips typographus	Adult	Gut	Cyberlindnera mississippiensis	Ascomycota	Saccharomycotina	Chakraborty et al. 2020 [72]
Coleoptera	Curculionidae	Ips typographus	Adult	Gut	Danielozyma sp.	Ascomycota	Saccharomycotina	Chakraborty et al. 2020 [72]
Coleoptera	Curculionidae	Ips typographus	Adult	Entire body	Kuraishia capsulata	Ascomycota	Saccharomycotina	Rivera et al. 2009 [92] ; Davis 2015 [6]
Coleoptera	Curculionidae	Ips typographus	Adult	Gut	Kuraishia sp.	Ascomycota	Saccharomycotina	Chakraborty et al. 2020 [72]
Coleoptera	Curculionidae	Ips typographus	Adult female	Gut, entire body, egg, mycetangia	Nakazawaea holstii	Ascomycota	Saccharomycotina	Davis 2015 [6]
Coleoptera	Curculionidae	Ips typographus	Adult	Gut	Nakazawaea sp.	Ascomycota	Saccharomycotina	Chakraborty et al. 2020 [72]
Coleoptera	Curculionidae	Ips typographus	Adult	Gut	Ogataea neopini	Ascomycota	Saccharomycotina	Chakraborty et al. 2020 [72]
Coleoptera	Curculionidae	Ips typographus	Adult	Gut	Peterozyma sp.	Ascomycota	Saccharomycotina	Chakraborty et al. 2020 [72]
Coleoptera	Curculionidae	Ips typographus	Adult	Gut	Saccharomycopsis sp.	Ascomycota	Saccharomycotina	Chakraborty et al. 2020 [72]
Coleoptera	Curculionidae	Ips typographus	Adult	Gut	Wickerhamomyces sp.	Ascomycota	Saccharomycotina	Chakraborty et al. 2020 [72]
Coleoptera	Curculionidae	Ips typographus	Adult	Gut	Yamadazyma mexicana	Ascomycota	Saccharomycotina	Chakraborty et al. 2020 [72]
Coleoptera	Curculionidae	Ips typographus	Adult	Gut	Cryptococcus sp.	Basidiomycota	Agaricomycotina	Chakraborty et al. 2020 [72]
Coleoptera	Curculionidae	Ips typographus	Pupae	Gut	Cryptococcus sp.	Basidiomycota	Agaricomycotina	Chakraborty et al. 2020 [72] ; Davis 2015 [6]
Coleoptera	Curculionidae	Ips typographus	Adult	Gut	Rhodotorula hylophila	Basidiomycota	Pucciniomycotina	Chakraborty et al. 2020 [72]
Coleoptera	Curculionidae	Ips typographus	Adult	Gut	Rhodotorula hylophila	Basidiomycota	Pucciniomycotina	Chakraborty et al. 2020 [72]
Coleoptera	Curculionidae	Ips typographus	Adult	Gut	Malassezia sp.	Basidiomycota	Ustilaginomycotina	Chakraborty et al. 2020 [72]
Coleoptera	Curculionidae	Dendroctonus brevicomis	Adult female	Gut, entire body, egg, mycetangia	Ogataea pini	Ascomycota	Saccharomycotina	Davis 2015 [6]
Coleoptera	Curculionidae	Dendroctonus brevicomis	Larvae	Gut	Ogataea pini	Ascomycota	Saccharomycotina	Davis 2015 [6]
Coleoptera	Curculionidae	Dendroctonus brevicomis	Pupae	Gut	Ogataea pini	Ascomycota	Saccharomycotina	Davis 2015 [6]
Coleoptera	Curculionidae	Dendroctonus frontalis	Adult female	Gut, entire body, egg, mycetangia	Nakazawaea holstii	Ascomycota	Saccharomycotina	Davis 2015 [6]
Coleoptera	Curculionidae	Dendroctonus frontalis	Larvae	Gut	Nakazawaea holstii	Ascomycota	Saccharomycotina	Davis 2015 [6]
Coleoptera	Curculionidae	Dendroctonus frontalis	Adult female	Gut, entire body, egg	Wickerhamomyces bovis	Ascomycota	Saccharomycotina	Davis 2015 [6]
Coleoptera	Curculionidae	Dendroctonus jeffreyi	Adult	Entire body	Candida silvicola	Ascomycota	Saccharomycotina	Davis 2015 [6]
Coleoptera	Curculionidae	Dendroctonus jeffreyi	Larvae	Entire body	Candida silvicola	Ascomycota	Saccharomycotina	Davis 2015 [6]
Coleoptera	Curculionidae	Dendroctonus jeffreyi	Pupae	Entire body	Candida silvicola	Ascomycota	Saccharomycotina	Davis 2015 [6]
Coleoptera	Curculionidae	Dendroctonus mexicanus	Adult female	Gut, egg, mycetangia	Candida sp.	Ascomycota	Saccharomycotina	Davis 2015 [6]
Coleoptera	Curculionidae	Dendroctonus mexicanus	Larvae	Gut	Candida sp.	Ascomycota	Saccharomycotina	Davis 2015 [6]
Coleoptera	Curculionidae	Dendroctonus ponderosae	Adult female	Gut, egg, mycetangia	Candida sp.	Ascomycota	Saccharomycotina	Davis 2015 [6]
Coleoptera	Curculionidae	Dendroctonus ponderosae	Larvae	Gut	Candida sp.	Ascomycota	Saccharomycotina	Davis 2015 [6]
Coleoptera	Curculionidae	Dendroctonus ponderosae	Adult female	Gut, egg, mycetangia	Clavispora sp.	Ascomycota	Saccharomycotina	Davis 2015 [6]
Coleoptera	Curculionidae	Dendroctonus ponderosae	Larvae	Gut	Clavispora sp.	Ascomycota	Saccharomycotina	Davis 2015 [6]
Coleoptera	Curculionidae	Dendroctonus ponderosae	Adult female	Entire body, egg, mycetangia	Rhodotorula sp.	Basidiomycota	Pucciniomycotina	Davis 2015 [6]
Coleoptera	Curculionidae	Dendroctonus ponderosae	Larvae	Entire body	Rhodotorula sp.	Basidiomycota	Pucciniomycotina	Davis 2015 [6]
Coleoptera	Curculionidae	Dendroctonus ponderosae	Adult female	Entire body, egg, mycetangia	Yamadazyma scolyti	Ascomycota	Saccharomycotina	Davis 2015 [6]
Coleoptera	Curculionidae	Dendroctonus ponderosae	Larvae	Entire body	Yamadazyma scolyti	Ascomycota	Saccharomycotina	Davis 2015 [6]
Coleoptera	Curculionidae	Dendroctonus pseudotsugae	Adult female	Entire body, egg	Komagataella pastoris	Ascomycota	Saccharomycotina	Davis 2015 [6]
Coleoptera	Curculionidae	Dendroctonus pseudotsugae	Larvae	Entire body	Komagataella pastoris	Ascomycota	Saccharomycotina	Davis 2015 [6]
Coleoptera	Curculionidae	Dendroctonus valens	Adult	Entire body	Candida nitratophila	Ascomycota	Saccharomycotina	Davis 2015 [6]
Coleoptera	Curculionidae	Dendroctonus valens	Larvae	Entire body	Candida nitratophila	Ascomycota	Saccharomycotina	Davis 2015 [6]
Coleoptera	Curculionidae	Dendroctonus valens	Pupae	Entire body	Candida nitratophila	Ascomycota	Saccharomycotina	Davis 2015 [6]
Coleoptera	Curculionidae	Dendroctonus rhizophagus	Adult	Gut	Candida oregonensis	Ascomycota	Saccharomycotina	Briones-Roblero et al. 2017 [158]
Coleoptera	Curculionidae	Dendroctonus rhizophagus	Adult	Gut	Candida piceae	Ascomycota	Saccharomycotina	Briones-Roblero et al. 2017 [158]
Coleoptera	Curculionidae	Dendroctonus rhizophagus	Adult	Gut	Cyberlindnera americana	Ascomycota	Saccharomycotina	Briones-Roblero et al. 2017 [158] ; Soto-Robles et al. 2019 [100]
Coleoptera	Curculionidae	Dendroctonus rhizophagus	Adult	Gut	Zygoascus sp.	Ascomycota	Saccharomycotina	Briones-Roblero et al. 2017 [158]
Coleoptera	Curculionidae	Dendroctonus rhizophagus	Adult	Gut	Rhodotorula mucilaginosa	Basidiomycota	Pucciniomycotina	Briones-Roblero et al. 2017 [158]
Coleoptera	Curculionidae	Dendroctonus sp.	Adult female	Gut, ovaries, egg	Candida arabinofermentans	Ascomycota	Saccharomycotina	Rivera et al. 2009 [92] ; Davis 2015 [6]
Coleoptera	Curculionidae	Dendroctonus sp.	Larvae	Gut	Candida arabinofermentans	Ascomycota	Saccharomycotina	Rivera et al. 2009 [92] ; Davis 2015 [6]
Coleoptera	Curculionidae	Dendroctonus sp.	Adult female	Gut, ovaries, egg	Nakazawaea ernobii	Ascomycota	Saccharomycotina	Rivera et al. 2009 [92] ; Davis 2015 [6]
Coleoptera	Curculionidae	Dendroctonus sp.	Larvae	Gut	Nakazawaea ernobii	Ascomycota	Saccharomycotina	Rivera et al. 2009 [92] ; Davis 2015 [6]
Coleoptera	Curculionidae	Dendroctonus sp.	Adult female	Gut, ovaries, egg	Candida membranifaciens	Ascomycota	Saccharomycotina	Rivera et al. 2009 [92]
Coleoptera	Curculionidae	Dendroctonus sp.	Adult female	Gut, ovaries, egg	Yamadazyma mexicana	Ascomycota	Saccharomycotina	Rivera et al. 2009 [92]
Coleoptera	Curculionidae	Dendroctonus sp.	Adult female	Gut, ovaries, egg	Yamadazyma scolyti	Ascomycota	Saccharomycotina	Rivera et al. 2009 [92]
Coleoptera	Curculionidae	Dendroctonus sp.	Adult female	Gut, ovaries, egg	Candida lessepsii	Ascomycota	Saccharomycotina	Rivera et al. 2009 [92]
Coleoptera	Curculionidae	Dendroctonus sp.	Adult female	Gut, ovaries, egg	Candida oregonensis	Ascomycota	Saccharomycotina	Rivera et al. 2009 [92] ; Davis 2015 [6]
Coleoptera	Curculionidae	Dendroctonus sp.	Larvae	Gut	Candida oregonensis	Ascomycota	Saccharomycotina	Rivera et al. 2009 [92] ; Davis 2015 [6]
Coleoptera	Curculionidae	Dendroctonus sp.	Pupae	Gut	Candida oregonensis	Ascomycota	Saccharomycotina	Rivera et al. 2009 [92] ; Davis 2015 [6]
Coleoptera	Curculionidae	Dendroctonus sp.	Adult female	Gut, ovaries, egg	Candida piceae	Ascomycota	Saccharomycotina	Rivera et al. 2009 [92] ; Davis 2015 [6]
Coleoptera	Curculionidae	Dendroctonus sp.	Larvae	Gut	Candida piceae	Ascomycota	Saccharomycotina	Rivera et al. 2009 [92] ; Davis 2015 [6]
Coleoptera	Curculionidae	Dendroctonus sp.	Pupae	Gut	Candida piceae	Ascomycota	Saccharomycotina	Rivera et al. 2009 [92] ; Davis 2015 [6]
Coleoptera	Curculionidae	Dendroctonus sp.	Adult female	Gut, ovaries, egg, mycetangia	Kuraishia capsulata	Ascomycota	Saccharomycotina	Rivera et al. 2009 [92] ; Davis 2015 [6]
Coleoptera	Curculionidae	Dendroctonus sp.	Larvae	Gut	Kuraishia capsulata	Ascomycota	Saccharomycotina	Rivera et al. 2009 [92] ; Davis 2015 [6]
Coleoptera	Curculionidae	Dendroctonus sp.	Pupae	Gut	Kuraishia capsulata	Ascomycota	Saccharomycotina	Rivera et al. 2009 [92] ; Davis 2015 [6]
Coleoptera	Curculionidae	Dendroctonus sp.	Adult female	Gut, ovaries, egg	Cyberlindnera americana	Ascomycota	Saccharomycotina	Rivera et al. 2009 [92] ; Davis 2015 [6]
Coleoptera	Curculionidae	Dendroctonus sp.	Larvae	Gut	Cyberlindnera americana	Ascomycota	Saccharomycotina	Rivera et al. 2009 [92] ; Davis 2015 [6]
Coleoptera	Curculionidae	Dendroctonus sp.	Pupae	Gut	Cyberlindnera americana	Ascomycota	Saccharomycotina	Rivera et al. 2009 [92] ; Davis 2015 [6]
Coleoptera	Curculionidae	Dendroctonus sp.	Adult female	Gut, ovaries, egg	Wickerhamomyces canadensis	Ascomycota	Saccharomycotina	Rivera et al. 2009 [92]
Coleoptera	Curculionidae	Dendroctonus sp.	Adult female	Gut, ovaries, egg	Ogataea glucozyma	Ascomycota	Saccharomycotina	Rivera et al. 2009 [92]
Coleoptera	Curculionidae	Dendroctonus sp.	Adult female	Gut, ovaries, egg	Meyerozyma guilliermondii	Ascomycota	Saccharomycotina	Rivera et al. 2009 [92] ; Davis 2015 [6]
Coleoptera	Curculionidae	Dendroctonus sp.	Larvae	Gut	Meyerozyma guilliermondii	Ascomycota	Saccharomycotina	Rivera et al. 2009 [92] ; Davis 2015 [6]
Coleoptera	Curculionidae	Dendroctonus sp.	Pupae	Gut	Meyerozyma guilliermondii	Ascomycota	Saccharomycotina	Rivera et al. 2009 [92] ; Davis 2015 [6]
Coleoptera	Curculionidae	Dendroctonus valens	Adult female	Gut, ovaries, egg	Candida oregonensis	Ascomycota	Saccharomycotina	Rivera et al. 2009 [92] ; Davis 2015 [6] , Lou et al. 2014 [159]
Coleoptera	Curculionidae	Hypothenemus hampei	Adult	Entire body	Hyphopichia burtonii	Ascomycota	Saccharomycotina	Vega et al. 2003 [160]
Coleoptera	Curculionidae	Hypothenemus hampei	Adult	Entire body	Meyerozyma caribbica	Ascomycota	Saccharomycotina	Vega et al. 2003 [160]
Coleoptera	Curculionidae	Platypus koryoensis	Adult	Entire body	Ambrosiozyma (formerly candida) kashinagicola	Ascomycota	Saccharomycotina	Yun et al. 2015 [104]
Coleoptera	Curculionidae	Platypus koryoensis	Larvae	Entire body	Ambrosiozyma (formerly candida) kashinagicola	Ascomycota	Saccharomycotina	Yun et al. 2015 [104]
Coleoptera	Curculionidae	Platypus koryoensis	Adult	Entire body	Meyerozyma guilliermondii	Ascomycota	Saccharomycotina	Yun et al. 2015 [104]
Coleoptera	Curculionidae	Platypus koryoensis	Larvae	Entire body	Meyerozyma guilliermondii	Ascomycota	Saccharomycotina	Yun et al. 2015 [104]
Coleoptera	Curculionidae	Platypus koryoensis	Adult female	Entire body	Hyphopichia (formerly candida) homilentoma	Ascomycota	Saccharomycotina	Yun et al. 2015 [104]
Coleoptera	Curculionidae	Platypus koryoensis	Adult female	Entire body	Ambrosiozyma sp.	Ascomycota	Saccharomycotina	Yun et al. 2015 [104]
Coleoptera	Curculionidae	Platypus koryoensis	Larvae	Entire body	Ambrosiozyma sp.	Ascomycota	Saccharomycotina	Yun et al. 2015 [104]
Coleoptera	Curculionidae	Platypus koryoensis	Adult	Entire body	Candida sp.	Ascomycota	Saccharomycotina	Yun et al. 2015 [104]
Coleoptera	Curculionidae	Platypus koryoensis	Adult female	Entire body, gut	Saccharomycopsis sp.	Ascomycota	Saccharomycotina	Yun et al. 2015 [104] ; Davis 2015 [6]
Coleoptera	Curculionidae	Platypus koryoensis	Larvae	Gut, entire body	Saccharomycopsis sp.	Ascomycota	Saccharomycotina	Yun et al. 2015 [104] ; Davis 2015 [6]
Coleoptera	Curculionidae	Platypus koryoensis	Pupae	Gut, entire body	Saccharomycopsis sp.	Ascomycota	Saccharomycotina	Yun et al. 2015 [104] ; Davis 2015 [6]
Coleoptera	Curculionidae	Platypus koryoensis	Adult female	Entire body	Saccharomycopsis selenospora	Ascomycota	Saccharomycotina	Yun et al. 2015 [104]
Coleoptera	Curculionidae	Platypus koryoensis	Adult male	Entire body	Lipomyces sp.	Ascomycota	Saccharomycotina	Yun et al. 2015 [104]
Coleoptera	Curculionidae	Xylosandrus compactus	Adult	Entire body	Buckleyzyma aurantiaca	Basidiomycota	Pucciniomycotina	Morales-Rodríguez et al. 2021 [67]
Coleoptera	Curculionidae	Xylosandrus compactus	Adult	Entire body	Candida germanica	Ascomycota	Saccharomycotina	Morales-Rodríguez et al. 2021 [67]
Coleoptera	Curculionidae	Xylosandrus compactus	Adult	Entire body	Candida quercitrusa	Ascomycota	Saccharomycotina	Morales-Rodríguez et al. 2021 [67]
Coleoptera	Curculionidae	Xylosandrus compactus	Adult	Entire body	Clavispora lusitaniae	Ascomycota	Saccharomycotina	Morales-Rodríguez et al. 2021 [67]
Coleoptera	Curculionidae	Xylosandrus compactus	Adult	Entire body	Cryptococcus amylolentus	Basidiomycota	Agaricomycotina	Morales-Rodríguez et al. 2021 [67]
Coleoptera	Curculionidae	Xylosandrus compactus	Adult	Entire body	Erythrobasidium hasegawianum	Basidiomycota	Pucciniomycotina	Morales-Rodríguez et al. 2021 [67]
Coleoptera	Curculionidae	Xylosandrus compactus	Adult	Entire body	Filobasidium wieringae	Basidiomycota	Agaricomycotina	Morales-Rodríguez et al. 2021 [67]
Coleoptera	Curculionidae	Xylosandrus compactus	Adult	Entire body	Nakazawaea holstii	Ascomycota	Saccharomycotina	Morales-Rodríguez et al. 2021 [67]
Coleoptera	Curculionidae	Xylosandrus compactus	Adult	Entire body	Papiliotrema terrestris	Basidiomycota	Agaricomycotina	Morales-Rodríguez et al. 2021 [67]
Coleoptera	Curculionidae	Xylosandrus compactus	Adult	Entire body	Tausonia pullulans	Basidiomycota	Agaricomycotina	Morales-Rodríguez et al. 2021 [67]
Coleoptera	Curculionidae	Xylosandrus compactus	Adult	Entire body	Vishniacozyma carnescens	Basidiomycota	Agaricomycotina	Morales-Rodríguez et al. 2021 [67]
Coleoptera	Curculionidae	Xylosandrus compactus	Adult	Entire body	Vishniacozyma heimaeyensis	Basidiomycota	Agaricomycotina	Morales-Rodríguez et al. 2021 [67]
Coleoptera	Curculionidae	Xylosandrus compactus	Adult	Entire body	Vishniacozyma victoriae	Basidiomycota	Agaricomycotina	Rassati et al. 2019 [71]
Coleoptera	Curculionidae	Xylosandrus germanus	Adult	Entire body	Meyerozyma sp.	Ascomycota	Saccharomycotina	Rassati et al. 2019 [71]
Coleoptera	Curculionidae	Xylosandrus germanus	Adult	Entire body	Papiliotrema sp.	Basidiomycota	Agaricomycotina	Rassati et al. 2019 [71]
Coleoptera	Curculionidae	Xylosandrus germanus	Adult	Entire body	Saccharomyces sp.	Ascomycota	Saccharomycotina	Rassati et al. 2019 [71]
Coleoptera	Curculionidae	Xylosandrus mutilatus	Adult	mycetangia	Hyphopichia homilentoma	Ascomycota	Saccharomycotina	Davis 2015 [6]
Coleoptera	Curculionidae	Xylosandrus saxesenii	Adult	Entire body	Aureobasidium sp.	Ascomycota	Pezizomycotina	Rassati et al. 2019 [71]
Coleoptera	Curculionidae	Xyloterinus politus	Adult	Entire body	Candida mycetangii	Ascomycota	Saccharomycotina	Suh & Zhou 2010 [161]
Coleoptera	Curculionidae	Xyloterinus politus	Adult	Entire body	Candida palmyrensis	Ascomycota	Saccharomycotina	Suh & Zhou 2010 [161]
Coleoptera	Curculionidae	Xyloterinus politus	Adult	Entire body	Candida xyletorini	Ascomycota	Saccharomycotina	Suh & Zhou 2010 [161]
Coleoptera	Curculionidae	Xyloterinus politus	Adult	Entire body	Saccharomycopsis microspora	Ascomycota	Saccharomycotina	Suh & Zhou 2010 [161]
Coleoptera	Curculionidae	Xyloterinus politus	Adult	Entire body	Wickerhamomyces hampshirensis	Ascomycota	Saccharomycotina	Suh & Zhou 2010 [161]
Coleoptera	Lymexylidae	Hylecoetus(formerly Elateroides) dermestoides	Adult female	mycetangia	Alloascoidea sp.	Ascomycota	Saccharomycotina	Toki et al. 2021 [88]
Coleoptera	Lymexylidae	Hylecoetus(formerly Elateroides) dermestoides	Adult female	mycetangia	Ambrosiozyma llanquihuensis	Ascomycota	Saccharomycotina	Toki et al. 2021 [88]
Coleoptera	Lymexylidae	Hylecoetus(formerly Elateroides) dermestoides	Adult female	mycetangia	Ambrosiozyma sp.	Ascomycota	Saccharomycotina	Toki et al. 2021 [88]
Coleoptera	Lymexylidae	Hylecoetus(formerly Elateroides) dermestoides	Adult female	mycetangia	Cyberlindnera sp.	Ascomycota	Saccharomycotina	Toki et al. 2021 [88]
Coleoptera	Lymexylidae	Hylecoetus(formerly Elateroides) dermestoides	Adult female	mycetangia	Saccharomycopsis sp.	Ascomycota	Saccharomycotina	Toki et al. 2021 [88]
Coleoptera	Nitidulidae	Aethina concolor	Adult	Surface, crop	Candida ipomoeae	Ascomycota	Saccharomycotina	Lachance et al. 2001 [61]
Coleoptera	Nitidulidae	Aethina concolor	Adult	Surface, crop	Candida tolerans	Ascomycota	Saccharomycotina	Lachance et al. 2001 [61]
Coleoptera	Nitidulidae	Aethina concolor	Adult	Surface, crop	Debaryomyces hansenii	Ascomycota	Saccharomycotina	Lachance et al. 2001 [61]
Coleoptera	Nitidulidae	Aethina concolor	Adult	Surface, crop	Kodamaea anthophila	Ascomycota	Saccharomycotina	Lachance et al. 2001 [61]
Coleoptera	Nitidulidae	Aethina concolor	Adult	Surface, crop	Metschnikowia lochheadii	Ascomycota	Saccharomycotina	Lachance et al. 2001 [61]
Coleoptera	Nitidulidae	Aethina concolor	Adult	Surface, crop	Starmerella bombicola	Ascomycota	Saccharomycotina	Lachance et al. 2001 [61]
Coleoptera	Nitidulidae	Aethina concolor	Adult	Surface, crop	Starmerella (formerly Candida) geochares	Ascomycota	Saccharomycotina	Lachance et al. 2001 [61]
Coleoptera	Nitidulidae	Aethina concolor	Adult	Surface, crop	Wickerhamiella (formerly Candida) azyma	Ascomycota	Saccharomycotina	Lachance et al. 2001 [61]
Coleoptera	Nitidulidae	Aethina concolor	Adult	Surface, crop	Wickerhamiella australiensis	Ascomycota	Saccharomycotina	Lachance et al. 2001 [61]
Coleoptera	Nitidulidae	Aethina concolor	Adult	Surface, crop	Wickerhamiella occidentalis	Ascomycota	Saccharomycotina	Lachance et al. 2001 [61]
Coleoptera	Nitidulidae	Brachypeplus glaber	Larvae	Gut	Meyerozyma caribbica	Ascomycota	Saccharomycotina	Cline et al. 2014 [68]
Coleoptera	Nitidulidae	Brachypeplus glaber	pupae	Gut	Meyerozyma caribbica	Ascomycota	Saccharomycotina	Cline et al. 2014 [68]
Coleoptera	Nitidulidae	Brachypeplus glaber	Adult	Gut	Meyerozyma caribbica	Ascomycota	Saccharomycotina	Cline et al. 2014 [68]
Coleoptera	Nitidulidae	Carpophilus sp.	Adult	Surface	Metschnikowia arizonensis	Ascomycota	Saccharomycotina	Lachance & Bowles 2002 [91]
Coleoptera	Nitidulidae	Conotelus mexicanus	Adult	Surface, crop	Candida ipomoeae	Ascomycota	Saccharomycotina	Lachance et al. 2001 [61]
Coleoptera	Nitidulidae	Conotelus mexicanus	Adult	Surface, crop	Kodamaea anthophila	Ascomycota	Saccharomycotina	Lachance et al. 2001 [61]
Coleoptera	Nitidulidae	Conotelus mexicanus	Adult	Surface, crop	Metschnikowia lochheadii	Ascomycota	Saccharomycotina	Lachance et al. 2001 [61]
Coleoptera	Nitidulidae	Conotelus mexicanus	Adult	Surface, crop	Metschnikowia reukaufii	Ascomycota	Saccharomycotina	Lachance et al. 2001 [61]
Coleoptera	Nitidulidae	Conotelus mexicanus	Adult	Surface, crop	Wickerhamiella (formerly Candida) azyma	Ascomycota	Saccharomycotina	Lachance et al. 2001 [61]
Coleoptera	Nitidulidae	Conotelus mexicanus	Adult	Surface, crop	Wickerhamiella occidentalis	Ascomycota	Saccharomycotina	Lachance et al. 2001 [61]
Coleoptera	Nitidulidae	Conotelus sp.	Adult	Surface, crop	Aureobasidium pullulans	Ascomycota	Pezizomycotina	Lachance et al. 2001 [61]
Coleoptera	Nitidulidae	Conotelus sp.	Adult	Surface	Candida asparagi	Ascomycota	Saccharomycotina	de Oliveira Santos et al. 2020 [47]
Coleoptera	Nitidulidae	Conotelus sp.	Adult	Surface, crop	Candida ipomoeae	Ascomycota	Saccharomycotina	Lachance et al. 2001 [61]
Coleoptera	Nitidulidae	Conotelus sp.	Adult	Surface	Candida leandrae	Ascomycota	Saccharomycotina	de Oliveira Santos et al. 2020 [47]
Coleoptera	Nitidulidae	Conotelus sp.	Adult	Surface	Kodamaea kakaduensis	Ascomycota	Saccharomycotina	de Oliveira Santos et al. 2020 [47]
Coleoptera	Nitidulidae	Conotelus sp.	Adult	Surface	Kodamaea ohmeri	Ascomycota	Saccharomycotina	de Oliveira Santos et al. 2020 [47]
Coleoptera	Nitidulidae	Conotelus sp.	Adult	Surface	Kurtzmaniella quercitrusa	Ascomycota	Saccharomycotina	de Oliveira Santos et al. 2020 [47]
Coleoptera	Nitidulidae	Conotelus sp.	Adult	Surface	Kurtzmaniella natalensis	Ascomycota	Saccharomycotina	de Oliveira Santos et al. 2020 [47]
Coleoptera	Nitidulidae	Conotelus sp.	Adult	Surface	Martiniozyma asiatica	Ascomycota	Saccharomycotina	de Oliveira Santos et al. 2020 [47]
Coleoptera	Nitidulidae	Conotelus sp.	Adult	Surface	Metschnikowia arizonensis	Ascomycota	Saccharomycotina	de Oliveira Santos et al. 2020 [47]
Coleoptera	Nitidulidae	Conotelus sp.	Adult	Surface, crop	Metschnikowia continentalis	Ascomycota	Saccharomycotina	Lachance et al. 2001 [61]
Coleoptera	Nitidulidae	Conotelus sp.	Adult	Surface, crop	Metschnikowia lochheadii	Ascomycota	Saccharomycotina	Lachance et al. 2001 [61]
Coleoptera	Nitidulidae	Conotelus sp.	Adult	Surface	Metschnikowia dekortorum	Ascomycota	Saccharomycotina	Lachance & Bowles 2002 [91]
Coleoptera	Nitidulidae	Conotelus sp.	Adult	Surface	Priceomyces sp.	Ascomycota	Saccharomycotina	de Oliveira Santos et al. 2020 [47]
Coleoptera	Nitidulidae	Conotelus sp.	Adult	Surface, crop	Starmerella bombicola	Ascomycota	Saccharomycotina	Lachance et al. 2001 [61]
Coleoptera	Nitidulidae	Conotelus sp.	Adult	Surface, crop	Starmerella (formerly Candida) powellii	Ascomycota	Saccharomycotina	Lachance et al. 2001 [61]
Coleoptera	Nitidulidae	Conotelus sp.	Adult	Surface, crop	Starmerella (formerly Candida) tilneyi	Ascomycota	Saccharomycotina	Lachance et al. 2001 [61]
Coleoptera	Nitidulidae	Conotelus sp.	Adult	Surface, crop	Wickerhamiella (formerly Candida) azyma	Ascomycota	Saccharomycotina	Lachance et al. 2001 [61]
Coleoptera	Nitidulidae	Conotelus sp.	Adult	Surface, crop	Wickerhamiella occidentalis	Ascomycota	Saccharomycotina	Lachance et al. 2001 [61]
Coleoptera	Nitidulidae	Conotelus sp.	Adult	Surface	Wickerhamiella occidentalis	Ascomycota	Saccharomycotina	de Oliveira Santos et al. 2020 [47]
Coleoptera	Nitidulidae	Conotelus sp.	Adult	Surface, crop	Wickerhamiella sorbophila	Ascomycota	Saccharomycotina	Lachance et al. 2001 [61]
Coleoptera	Nitidulidae	Conotelus sp.	Adult	Surface	Trichosporon faecale	Basidiomycota	Agaricomycotina	de Oliveira Santos et al. 2020 [47]
Coleoptera	Nitidulidae	Conotelus sp.	Adult	Surface	Dirkmeia churashimaensis	Basidiomycota	Pucciniomycotina	de Oliveira Santos et al. 2020 [47]
Coleoptera	Nitidulidae	Conotelus sp.	Adult	Surface	Rhodosporidiobolus fluvialis	Basidiomycota	Pucciniomycotina	de Oliveira Santos et al. 2020 [47]
Coleoptera	Nitidulidae	Conotelus sp.	Adult	Surface	Meira nashicola	Basidiomycota	Ustilaginomycotina	de Oliveira Santos et al. 2020 [47]
Coleoptera	Nitidulidae	Conotelus sp.	Adult	Surface	Ustilago sparsa	Basidiomycota	Ustilaginomycotina	de Oliveira Santos et al. 2020 [47]
Coleoptera	Scarabaeidae	Cyclocephala sp.	Adult	Gut	Candida buenavistaensis	Ascomycota	Saccharomycotina	Suh et al. 2008 [162]
Coleoptera	Scarabaeidae	Megasoma elephas	Adult	Gut	Candida frijolesensis	Ascomycota	Saccharomycotina	Suh et al. 2008 [162]
Coleoptera	Scarabaeidae	Megasoma elephas	Adult	Gut	Candida labiduridarum	Ascomycota	Saccharomycotina	Suh et al. 2008 [162]
Coleoptera	Scarabaeidae	Pelidnota punctata	Adult	Gut	Candida maltosa	Ascomycota	Saccharomycotina	Suh et al. 2008 [162]
Coleoptera	Scarabaeidae	Phyllophaga sp.	Adult	Gut	Candida buenavistaensis	Ascomycota	Saccharomycotina	Suh et al. 2008 [162]
Coleoptera	Silphidae	Yarrowia sp.	Adult	Gut	Yarrowia sp.	Ascomycota	Saccharomycotina	Vogel et al. 2017 [77]
Coleoptera	Silphidae	Yarrowia sp.	Larvae	Gut	Yarrowia sp.	Ascomycota	Saccharomycotina	Vogel et al. 2017 [77]
Diptera	Culicidae	Aedes aegypti	Adult female	Midgut	Candida nodaensis	Ascomycota	Saccharomycotina	Gusmão et al. 2010 [163]
Diptera	Culicidae	Aedes aegypti	Larvae, pupae, adult, adult female	Entire body, midgut (adult female)	Candida parapsilosis	Ascomycota	Saccharomycotina	Bozic et al. 2017 [52]
Diptera	Culicidae	Aedes aegypti	Adult female	Ovary	Candida sp.	Ascomycota	Saccharomycotina	Gusmão et al. 2010 [163]
Diptera	Culicidae	Aedes aegypti	Adult female	Ventral diverticulum	Meyerozyma (formerly Pichia) caribbica	Ascomycota	Saccharomycotina	Gusmão et al. 2007 [12]
Diptera	Culicidae	Aedes aegypti	Adult female	Midgut	Meyerozyma (formerly Pichia) caribbica	Ascomycota	Saccharomycotina	Gusmão et al. 2010 [163]
Diptera	Culicidae	Aedes aegypti	Adult female	Midgut	Meyerozyma (formerly Pichia) guilliermondii	Ascomycota	Saccharomycotina	Gusmão et al. 2010 [163] ; Bozic et al. 2017 [52]
Diptera	Culicidae	Aedes aegypti	Adult female	Midgut	Pichia ohmeri	Ascomycota	Saccharomycotina	Gusmão et al. 2010 [163]
Diptera	Culicidae	Aedes aegypti	Adult female	Entire body	Saccharomyces sp.	Ascomycota	Saccharomycotina	Bishop-Lilly et al. 2010 [164]
Diptera	Culicidae	Aedes aegypti	Adult female	Ventral diverticulum	Starmerella (formerly Candida) etchellsii	Ascomycota	Saccharomycotina	Gusmão et al. 2007 [12]
Diptera	Culicidae	Aedes albopictus	Adult female	Entire body	Aureobasidium pullulans	Ascomycota	Pezizomycotina	Luis et al. 2019 [54]
Diptera	Culicidae	Aedes albopictus	Adult	Ventral diverticulum, midgut	Aureobasidium sp.	Ascomycota	Pezizomycotina	Guégan et al. 2020 [13]
Diptera	Culicidae	Aedes albopictus	Adult female	Entire body	Candida natalensis	Ascomycota	Saccharomycotina	Luis et al. 2019 [54]
Diptera	Culicidae	Aedes albopictus	Larvae, pupae, adult, adult female	Entire body, midgut (adult female)	Candida parapsilosis	Ascomycota	Saccharomycotina	Bozic et al. 2017 [52]
Diptera	Culicidae	Aedes albopictus	Adult female	Entire body	Candida quercitrusa	Ascomycota	Saccharomycotina	Luis et al. 2019 [54]
Diptera	Culicidae	Aedes albopictus	Adult female	Entire body	Candida tropicalis	Ascomycota	Saccharomycotina	Luis et al. 2019 [54]
Diptera	Culicidae	Aedes albopictus	Adult female	Entire body	Candida sp.	Ascomycota	Saccharomycotina	Luis et al. 2019 [54]
Diptera	Culicidae	Aedes albopictus	Adult	Ventral diverticulum, midgut	Candida sp.	Ascomycota	Saccharomycotina	Guégan et al. 2020 [13, 86]
Diptera	Culicidae	Aedes albopictus	Adult	Midgut	Cyberlindnera sp.	Ascomycota	Saccharomycotina	Guégan et al. 2020 [86]
Diptera	Culicidae	Aedes albopictus	Adult male	Ventral diverticulum, midgut	Debaryomyces sp.	Ascomycota	Saccharomycotina	Guégan et al. 2020 [13]
Diptera	Culicidae	Aedes albopictus	Adult female	Entire body	Lachancea thermotolerans	Ascomycota	Saccharomycotina	Luis et al. 2019 [54]
Diptera	Culicidae	Aedes albopictus	Adult female	Midgut	Meyerozyma (formerly Pichia) guilliermondii	Ascomycota	Saccharomycotina	Bozic et al. 2017 [52]
Diptera	Culicidae	Aedes albopictus	Adult male	Ventral diverticulum	Phaeococcomyces sp.	Ascomycota	Saccharomycotina	Guégan et al. 2020 [13]
Diptera	Culicidae	Aedes albopictus	Adult female	Entire body	Pichia (formerly Hyphopichia) burtonii	Ascomycota	Saccharomycotina	Luis et al. 2019 [54]
Diptera	Culicidae	Aedes albopictus	Adult	Ventral diverticulum, midgut	Saccharomyces sp.	Ascomycota	Saccharomycotina	Guégan et al. 2020 [13, 86]
Diptera	Culicidae	Aedes albopictus	Adult female	Entire body	Torulaspora pretoriensis	Ascomycota	Saccharomycotina	Luis et al. 2019 [54]
Diptera	Culicidae	Aedes albopictus	Adult female	Entire body	Torulaspora sp.	Ascomycota	Saccharomycotina	Luis et al. 2019 [54]
Diptera	Culicidae	Aedes albopictus	Adult	Ventral diverticulum, midgut	Bulleromyces sp.	Basidiomycota	Agaricomycotina	Guégan et al. 2020 [13]
Diptera	Culicidae	Aedes albopictus	Adult	Ventral diverticulum, midgut	Cryptococcus sp.	Basidiomycota	Agaricomycotina	Guégan et al. 2020 [13]
Diptera	Culicidae	Aedes albopictus	Adult	Ventral diverticulum, midgut	Filobasidium sp.	Basidiomycota	Agaricomycotina	Guégan et al. 2020 [13]
Diptera	Culicidae	Aedes albopictus	Adult female	Entire body	Hannaella sp.	Basidiomycota	Agaricomycotina	Luis et al. 2019 [54]
Diptera	Culicidae	Aedes albopictus	Adult male	Midgut	Hannaella sp.	Basidiomycota	Agaricomycotina	Guégan et al. 2020 [13]
Diptera	Culicidae	Aedes albopictus	Adult male	Ventral diverticulum, midgut	Holtermanniella sp.	Basidiomycota	Agaricomycotina	Guégan et al. 2020 [13]
Diptera	Culicidae	Aedes albopictus	Adult female	Entire body	Kwoniella sp.	Basidiomycota	Agaricomycotina	Luis et al. 2019 [54]
Diptera	Culicidae	Aedes albopictus	Adult female	Entire body	Papiliotrema sp.	Basidiomycota	Agaricomycotina	Luis et al. 2019 [54]
Diptera	Culicidae	Aedes albopictus	Adult male	Midgut	Trichosporon sp.	Basidiomycota	Agaricomycotina	Guégan et al. 2020 [13]
Diptera	Culicidae	Aedes albopictus	Adult female	Entire body	Vishniacozyma sp.	Basidiomycota	Agaricomycotina	Luis et al. 2019 [54]
Diptera	Culicidae	Aedes albopictus	Adult	Ventral diverticulum, midgut	Cystobasidium sp.	Basidiomycota	Pucciniomycotina	Guégan et al. 2020 [13]
Diptera	Culicidae	Aedes albopictus	Adult	Midgut	Glaciozyma sp.	Basidiomycota	Pucciniomycotina	Guégan et al. 2020 [13]
Diptera	Culicidae	Aedes albopictus	Adult male	Midgut	Rhodotorula sp.	Basidiomycota	Pucciniomycotina	Guégan et al. 2020 [13]
Diptera	Culicidae	Aedes albopictus	Adult female	Midgut	Sporobolomyces roseus	Basidiomycota	Pucciniomycotina	Bozic et al. 2017 [52]
Diptera	Culicidae	Aedes albopictus	Adult female	Ventral diverticulum	Sporobolomyces sp.	Basidiomycota	Pucciniomycotina	Guégan et al. 2020 [13]
Diptera	Culicidae	Aedes albopictus	Adult male	Midgut	Symmetrospora sp.	Basidiomycota	Pucciniomycotina	Guégan et al. 2020 [13]
Diptera	Culicidae	Aedes albopictus	Adult female	Entire body	Exobasidium sp.	Basidiomycota	Ustilaginomycotina	Luis et al. 2019 [54]
Diptera	Culicidae	Aedes albopictus	Adult	Ventral diverticulum, midgut	Malassezia sp.	Basidiomycota	Ustilaginomycotina	Guégan et al. 2020 [13, 86]
Diptera	Culicidae	Aedes albopictus	Adult	Ventral diverticulum, midgut	Microstroma sp.	Basidiomycota	Ustilaginomycotina	Guégan et al. 2020 [13]
Diptera	Culicidae	Aedes japonicus	Adult female	Midgut	Meyerozyma (formerly Pichia) caribbica	Ascomycota	Saccharomycotina	Muturi et al. 2016 [94]
Diptera	Culicidae	Aedes japonicus	Adult female	Midgut	Meyerozyma sp.	Ascomycota	Saccharomycotina	Muturi et al. 2016 [94]
Diptera	Culicidae	Aedes japonicus	Adult female	Midgut	Pichia (formerly Hansenula) sp.	Ascomycota	Saccharomycotina	Muturi et al. 2016 [94]
Diptera	Culicidae	Aedes japonicus	Adult female	Midgut	Wickerhamomyces anomalus	Ascomycota	Saccharomycotina	Muturi et al. 2016 [94]
Diptera	Culicidae	Aedes japonicus	Adult female	Midgut	Yarrowia sp.	Ascomycota	Saccharomycotina	Muturi et al. 2016 [94]
Diptera	Culicidae	Aedes japonicus	Adult female	Midgut	Zygoascus sp.	Ascomycota	Saccharomycotina	Muturi et al. 2016 [94]
Diptera	Culicidae	Aedes pionysis	Larvae	Entire body	Geotrichum candidum (formerly Galactomyces geotrichum)	Ascomycota	Saccharomycotina	Sur et al. 1999 [165]
Diptera	Culicidae	Aedes spp.	Adult female	Midgut, ovary	Candida sp.	Ascomycota	Saccharomycotina	Frants & Mertvetsova 1986 [166]
Diptera	Culicidae	Aedes spp.	Larvae, adult	Entire body	Debaryomyces hansenii (formerly Candida famata)	Ascomycota	Saccharomycotina	Ignatova et al. 1996 [167]
Diptera	Culicidae	Aedes spp.	Adult female	Midgut	Metschnikowia pulcherrima	Ascomycota	Saccharomycotina	Frants & Mertvetsova 1986 [166]
Diptera	Culicidae	Aedes spp.	Adult female	Midgut	Metschnikowia sp.	Ascomycota	Saccharomycotina	Frants & Mertvetsova 1986 [166]
Diptera	Culicidae	Aedes spp.	Adult female	Midgut, ovary	Meyerozyma (formerly Pichia) guilliermondii	Ascomycota	Saccharomycotina	Frants & Mertvetsova 1986 [166]
Diptera	Culicidae	Aedes spp.	Adult female	Midgut, ovary	Pichia (formerly Hansenula) sp.	Ascomycota	Saccharomycotina	Frants & Mertvetsova 1986 [166]
Diptera	Culicidae	Aedes spp.	Adult female	Midgut	Saccharomyces sp.	Ascomycota	Saccharomycotina	Frants & Mertvetsova 1986 [166]
Diptera	Culicidae	Aedes spp.	Adult	Midgut	Torulaspora sp.	Ascomycota	Saccharomycotina	Frants & Mertvetsova 1986 [166]
Diptera	Culicidae	Aedes spp.	Larvae, adult	Entire body	Yarrowia lipolytica	Ascomycota	Saccharomycotina	Ignatova et al. 1996 [167]
Diptera	Culicidae	Aedes spp.	Larvae, adult	Midgut	Cryptococcus sp.	Basidiomycota	Agaricomycotina	Frants & Mertvetsova 1986 [166] ; Ignatova et al. 1996 [167]
Diptera	Culicidae	Aedes spp.	Larvae, adult	Midgut	Rhodotorula sp.	Basidiomycota	Pucciniomycotina	Frants & Mertvetsova 1986 [166] ; Ignatova et al. 1996 [167]
Diptera	Culicidae	Aedes triseriatus	Adult female	Midgut	Hanseniaspora sp.	Ascomycota	Saccharomycotina	Muturi et al. 2016 [94]
Diptera	Culicidae	Aedes triseriatus	Adult female	Midgut	Meyerozyma (formerly Pichia) guilliermondii	Ascomycota	Saccharomycotina	Muturi et al. 2016 [94]
Diptera	Culicidae	Aedes triseriatus	Adult female	Midgut	Meyerozyma (formerly Pichia) guilliermondii	Ascomycota	Saccharomycotina	Muturi et al. 2016 [94]
Diptera	Culicidae	Aedes triseriatus	Adult female	Midgut	Meyerozyma sp.	Ascomycota	Saccharomycotina	Muturi et al. 2016 [94]
Diptera	Culicidae	Aedes triseriatus	Adult female	Midgut	Pichia (formerly Hansenula) sp.	Ascomycota	Saccharomycotina	Muturi et al. 2016 [94]
Diptera	Culicidae	Aedes triseriatus	Adult female	Midgut	Wickerhamomyces anomalus	Ascomycota	Saccharomycotina	Muturi et al. 2016 [94]
Diptera	Culicidae	Aedes triseriatus	Adult female	Midgut	Yarrowia sp.	Ascomycota	Saccharomycotina	Muturi et al. 2016 [94]
Diptera	Culicidae	Aedes triseriatus	Adult female	Midgut	Zygoascus sp.	Ascomycota	Saccharomycotina	Muturi et al. 2016 [94]
Diptera	Culicidae	Aedes triseriatus	Adult female	Midgut	Cryptococcus sp.	Basidiomycota	Agaricomycotina	Muturi et al. 2016 [94]
Diptera	Culicidae	Anopheles coluzzii	Adult	Entire body	Malassezia sp.	Basidiomycota	Ustilaginomycotina	Krajacich et al. 2018 [79]
Diptera	Culicidae	Anopheles gambiae	Larvae, pupae, adult, adult female	Entire body, midgut (adult female)	Candida parapsilosis	Ascomycota	Saccharomycotina	Bozic et al. 2017 [52]
Diptera	Culicidae	Anopheles gambiae	Adult female	Midgut	Meyerozyma (formerly Pichia) guilliermondii	Ascomycota	Saccharomycotina	Bozic et al. 2017 [52]
Diptera	Culicidae	Anopheles gambiae	Adult female	Midgut	Rhodotorula glutinis	Basidiomycota	Pucciniomycotina	Bozic et al. 2017 [52]
Diptera	Culicidae	Anopheles maculipennis	Larvae	Entire body	Geotrichum candidum (formerly Galactomyces geotrichum)	Ascomycota	Saccharomycotina	Sur et al. 1999 [165]
Diptera	Culicidae	Anopheles spp.	Larvae, adult	Entire body	Debaryomyces hansenii (formerly Candida famata)	Ascomycota	Saccharomycotina	Ignatova et al. 1996 [167]
Diptera	Culicidae	Anopheles spp.	Larvae, adult	Entire body	Yarrowia lipolytica	Ascomycota	Saccharomycotina	Ignatova et al. 1996 [167]
Diptera	Culicidae	Anopheles spp.	Larvae, adult	Entire body	Cryptococcus sp.	Basidiomycota	Agaricomycotina	Ignatova et al. 1996 [167]
Diptera	Culicidae	Anopheles spp.	Larvae, adult	Entire body	Rhodotorula sp.	Basidiomycota	Pucciniomycotina	Ignatova et al. 1996 [167]
Diptera	Culicidae	Anopheles stephensi	Adult	Midgut	Candida intermedia	Ascomycota	Saccharomycotina	Ricci et al. 2011 [78]
Diptera	Culicidae	Anopheles stephensi	Larvae, pupae, adult, adult female	Entire body, midgut (adult female)	Candida parapsilosis	Ascomycota	Saccharomycotina	Bozic et al. 2017 [52]
Diptera	Culicidae	Anopheles stephensi	Adult	Midgut	Candida sp.	Ascomycota	Saccharomycotina	Ricci et al. 2011 [78]
Diptera	Culicidae	Anopheles stephensi	Larvae	Entire body	Geotrichum candidum (formerly Galactomyces geotrichum)	Ascomycota	Saccharomycotina	Sur et al. 1999 [165]
Diptera	Culicidae	Anopheles stephensi	Adult	Midgut	Hanseniaspora uvarum	Ascomycota	Saccharomycotina	Ricci et al. 2011 [78]
Diptera	Culicidae	Anopheles stephensi	Adult female	Midgut	Meyerozyma (formerly Pichia) guilliermondii	Ascomycota	Saccharomycotina	Bozic et al. 2017 [52]
Diptera	Culicidae	Anopheles stephensi	Adult	Midgut	Pichia (formerly Hansenula) sp.	Ascomycota	Saccharomycotina	Ricci et al. 2011 [78]
Diptera	Culicidae	Anopheles stephensi	Larvae, adult	Midgut, gonads	Wickerhamomyces anomalus	Ascomycota	Saccharomycotina	Ricci et al. 2011 [78]
Diptera	Culicidae	Culex pipiens	Adult	Entire body	Aureobasidium namibiae	Ascomycota	Pezizomycotina	Steyn et al. 2016 [57]
Diptera	Culicidae	Culex Pipiens	Adult female	Midgut	Candida parapsilosis	Ascomycota	Saccharomycotina	Bozic et al. 2017 [52]
Diptera	Culicidae	Culex pipiens	Larvae	Entire body	Candida parapsilosis	Ascomycota	Saccharomycotina	Steyn et al. 2016 [57]
Diptera	Culicidae	Culex pipiens	Adult	Entire body	Candida parapsilosis	Ascomycota	Saccharomycotina	Steyn et al. 2016 [57]
Diptera	Culicidae	Culex pipiens	Larvae	Entire body	Candida pseudolambica	Ascomycota	Saccharomycotina	Steyn et al. 2016 [57]
Diptera	Culicidae	Culex pipiens	Adult female	Entire body	Saccharomyces sp.	Ascomycota	Saccharomycotina	Chandler et al. 2015 [168]
Diptera	Culicidae	Culex pipiens	Larvae	Entire body	Wickerhamomyces anomalus	Ascomycota	Saccharomycotina	Steyn et al. 2016 [57]
Diptera	Culicidae	Culex pipiens	Adult female	Entire body	Tausonia (formerly Guehomyces) sp.	Ascomycota	Agaricomycotina	Chandler et al. 2015 [168]
Diptera	Culicidae	Culex pipiens	Adult	Entire body	Vishniacozyma (formerly Cryptoccocus) carnescens	Ascomycota	Agaricomycotina	Steyn et al. 2016 [57]
Diptera	Culicidae	Culex pipiens	Larvae	Entire body	Rhodotorula diobovata (formerly Rhodosporidium diobovatum)	Basidiomycota	Pucciniomycotina	Steyn et al. 2016 [57]
Diptera	Culicidae	Culex pipiens	Larvae	Entire body	Rhodotorula mucilaginosa	Basidiomycota	Pucciniomycotina	Steyn et al. 2016 [57]
Diptera	Culicidae	Culex pipiens	Adult female	Entire body	Exobasidium sp.	Basidiomycota	Ustilaginomycotina	Chandler et al. 2015 [168]
Diptera	Culicidae	Culex pipiens	Adult	Entire body	Kalmanozyma (formerly Pseudozyma) fusiformata	Basidiomycota	Ustilaginomycotina	Steyn et al. 2016 [57]
Diptera	Culicidae	Culex pipiens	Adult female	Entire body	Malassezia sp.	Basidiomycota	Ustilaginomycotina	Chandler et al. 2015 [168]
Diptera	Culicidae	Culex quinquefasciatus	Larvae, pupae, adult, adult female	Entire body, midgut (adult female)	Candida parapsilosis	Ascomycota	Saccharomycotina	Bozic et al. 2017 [52]
Diptera	Culicidae	Culex quinquefasciatus	Adult female	Midgut	Meyerozyma (formerly Pichia) guilliermondii	Ascomycota	Saccharomycotina	Bozic et al. 2017 [52]
Diptera	Culicidae	Culex spp.	Larvae, adult	Entire body	Debaryomyces hansenii (formerly Candida famata)	Ascomycota	Saccharomycotina	Ignatova et al. 1996 [167]
Diptera	Culicidae	Culex spp.	Larvae, adult	Entire body	Yarrowia lipolytica	Ascomycota	Saccharomycotina	Ignatova et al. 1996 [167]
Diptera	Culicidae	Culex spp.	Larvae, adult	Entire body	Cryptococcus sp.	Basidiomycota	Agaricomycotina	Ignatova et al. 1996 [167]
Diptera	Culicidae	Culex spp.	Larvae, adult	Entire body	Rhodotorula sp.	Basidiomycota	Pucciniomycotina	Ignatova et al. 1996 [167]
Diptera	Culicidae	Culex theileri	Larvae	Entire body	Candida albicans	Ascomycota	Saccharomycotina	Steyn et al. 2016 [57]
Diptera	Culicidae	Culex theileri	Larvae	Entire body	Candida davisiana	Ascomycota	Saccharomycotina	Steyn et al. 2016 [57]
Diptera	Culicidae	Culex theileri	Larvae	Entire body	Candida glabrata	Ascomycota	Saccharomycotina	Steyn et al. 2016 [57]
Diptera	Culicidae	Culex theileri	Larvae	Entire body	Candida railenensis	Ascomycota	Saccharomycotina	Steyn et al. 2016 [57]
Diptera	Culicidae	Culex theileri	Larvae	Entire body	Candida sorboxylosa	Ascomycota	Saccharomycotina	Steyn et al. 2016 [57]
Diptera	Culicidae	Culex theileri	Larvae	Entire body	Candida tropicalis	Ascomycota	Saccharomycotina	Steyn et al. 2016 [57]
Diptera	Culicidae	Culex theileri	Larvae	Entire body	Geotrichum candidum (formerly Galactomyces geotrichum)	Ascomycota	Saccharomycotina	Steyn et al. 2016 [57]
Diptera	Culicidae	Culex theileri	Larvae	Entire body	Meyerozyma (formerly Pichia) guilliermondii	Ascomycota	Saccharomycotina	Steyn et al. 2016 [57]
Diptera	Culicidae	Culex theileri	Larvae	Entire body	Pichia kluyveri	Ascomycota	Saccharomycotina	Steyn et al. 2016 [57]
Diptera	Culicidae	Culex theileri	Larvae	Entire body	Pichia Kudriavzevii	Ascomycota	Saccharomycotina	Steyn et al. 2016 [57]
Diptera	Culicidae	Culex theileri	Larvae	Entire body	Saturnispora (formerly Candida) silvae	Ascomycota	Saccharomycotina	Steyn et al. 2016 [57]
Diptera	Culicidae	Culex theileri	Larvae	Entire body	Cryptococcus albidus	Basidiomycota	Agaricomycotina	Steyn et al. 2016 [57]
Diptera	Culicidae	Culex theileri	Larvae	Entire body	Hannaella sp.	Basidiomycota	Agaricomycotina	Steyn et al. 2016 [57]
Diptera	Culicidae	Culex theileri	Larvae	Entire body	Trichosporon asahii	Basidiomycota	Agaricomycotina	Steyn et al. 2016 [57]
Diptera	Culicidae	Culex theileri	Larvae	Entire body	Rhodotorula diobovata (formerly Rhodosporidium diobovatum)	Basidiomycota	Pucciniomycotina	Steyn et al. 2016 [57]
Diptera	Culicidae	Culex theileri	Larvae	Entire body	Rhodotorula mucilaginosa	Basidiomycota	Pucciniomycotina	Steyn et al. 2016 [57]
Diptera	Culicidae	Culex theileri	Larvae	Entire body	Rhodotorula nothofagi	Basidiomycota	Pucciniomycotina	Steyn et al. 2016 [57]
Diptera	Drosophilidae	Drosophila algonquin	Adult	Ventral diverticulum	Candida sake	Ascomycota	Saccharomycotina	Lachance et al. 1995 [83]
Diptera	Drosophilidae	Drosophila algonquin	Adult	Ventral diverticulum	Hanseniaspora vineae	Ascomycota	Saccharomycotina	Lachance et al. 1995 [83]
Diptera	Drosophilidae	Drosophila algonquin	Adult	Ventral diverticulum	Hanseniaspora uvarum	Ascomycota	Saccharomycotina	Lachance et al. 1995 [83]
Diptera	Drosophilidae	Drosophila algonquin	Adult	Ventral diverticulum	Kluyveromyces dobzhanskii	Ascomycota	Saccharomycotina	Lachance et al. 1995 [83]
Diptera	Drosophilidae	Drosophila algonquin	Adult	Ventral diverticulum	Kluyveromyces lactis	Ascomycota	Saccharomycotina	Lachance et al. 1995 [83]
Diptera	Drosophilidae	Drosophila algonquin	Adult	Ventral diverticulum	Lachancea (formerly Candida) kluyveri	Ascomycota	Saccharomycotina	Lachance et al. 1995 [83]
Diptera	Drosophilidae	Drosophila algonquin	Adult	Ventral diverticulum	Lachancea (formerly Kluyveromyces) thermotolerans	Ascomycota	Saccharomycotina	Lachance et al. 1995 [83]
Diptera	Drosophilidae	Drosophila algonquin	Adult	Ventral diverticulum	Rhodotorula glutinis	Basidiomycota	Pucciniomycotina	Lachance et al. 1995 [83]
Diptera	Drosophilidae	Drosophila azteca	Adult	Ventral diverticulum	Aciculoconidium aculeatum	Ascomycota	Saccharomycotina	Lachance et al. 1995 [83]
Diptera	Drosophilidae	Drosophila azteca	Adult	Ventral diverticulum	Hanseniaspora osmophila (formerly Kloeckera crocitis)	Ascomycota	Saccharomycotina	Lachance et al. 1995 [83]
Diptera	Drosophilidae	Drosophila azteca	Adult	Ventral diverticulum	Kluyveromyces lactis	Ascomycota	Saccharomycotina	Lachance et al. 1995 [83]
Diptera	Drosophilidae	Drosophila azteca	Adult	Ventral diverticulum	Lachancea (formerly Zygosaccharomyces) fermentati	Ascomycota	Saccharomycotina	Lachance et al. 1995 [83]
Diptera	Drosophilidae	Drosophila azteca	Adult	Ventral diverticulum	Lachancea (formerly Kluyveromyces) thermotolerans	Ascomycota	Saccharomycotina	Lachance et al. 1995 [83]
Diptera	Drosophilidae	Drosophila azteca	Adult	Ventral diverticulum	Ogataea (formerly Pichia) angusta	Ascomycota	Saccharomycotina	Lachance et al. 1995 [83]
Diptera	Drosophilidae	Drosophila azteca	Adult	Ventral diverticulum	Pichia kudriavzevii (formerly Candida krusei)	Ascomycota	Saccharomycotina	Lachance et al. 1995 [83]
Diptera	Drosophilidae	Drosophila azteca	Adult	Ventral diverticulum	Pichia membranifaciens (formerly Candida valida)	Ascomycota	Saccharomycotina	Lachance et al. 1995 [83]
Diptera	Drosophilidae	Drosophila azteca	Adult	Ventral diverticulum	Saccharomyces cerevisiae	Ascomycota	Saccharomycotina	Lachance et al. 1995 [83]
Diptera	Drosophilidae	Drosophila azteca	Adult	Ventral diverticulum	Starmerella (formerly Candida) stellata	Ascomycota	Saccharomycotina	Lachance et al. 1995 [83]
Diptera	Drosophilidae	Drosophila californica	Adult	Ventral diverticulum	Candida mesenterica	Ascomycota	Saccharomycotina	Lachance et al. 1995 [83]
Diptera	Drosophilidae	Drosophila californica	Adult	Ventral diverticulum	Saccharomyces cerevisiae	Ascomycota	Saccharomycotina	Lachance et al. 1995 [83]
Diptera	Drosophilidae	Drosophila elegans	Adult	Surface, gut	Candida restingae	Ascomycota	Saccharomycotina	Chandler et al. 2012 [45]
Diptera	Drosophilidae	Drosophila elegans	Adult	Surface, gut	Saccharomyces cerevisiae	Ascomycota	Saccharomycotina	Chandler et al. 2012 [45]
Diptera	Drosophilidae	Drosophila elegans	Adult	Surface, gut	Saccharomyces paradoxus	Ascomycota	Saccharomycotina	Chandler et al. 2012 [45]
Diptera	Drosophilidae	Drosophila florica	Adult	Surface, ventral diverticulum	Candida ipomoeae	Ascomycota	Saccharomycotina	Lachance et al. 2001 [61]
Diptera	Drosophilidae	Drosophila florica	Adult	Surface, ventral diverticulum	Metschnikowia lochheadii	Ascomycota	Saccharomycotina	Lachance et al. 2001 [61]
Diptera	Drosophilidae	Drosophila florica	Adult	Surface, ventral diverticulum	Wickerhamiella (formerly Candida) azyma	Ascomycota	Saccharomycotina	Lachance et al. 2001 [61]
Diptera	Drosophilidae	Drosophila florica	Adult	Surface, ventral diverticulum	Wickerhamiella (formerly Candida) drosophilae	Ascomycota	Saccharomycotina	Lachance et al. 2001 [61]
Diptera	Drosophilidae	Drosophila florica	Adult	Surface, ventral diverticulum	Wickerhamiella lipophila	Ascomycota	Saccharomycotina	Lachance et al. 2001 [61]
Diptera	Drosophilidae	Drosophila florica	Adult	Surface, ventral diverticulum	Wickerhamiella occidentalis	Ascomycota	Saccharomycotina	Lachance et al. 2001 [61]
Diptera	Drosophilidae	Drosophila mettleri	Adult	Ventral diverticulum	Candida sonorensis	Ascomycota	Saccharomycotina	Lachance et al. 1995 [83]
Diptera	Drosophilidae	Drosophila mettleri	Adult	Ventral diverticulum	Lachancea (formerly Kluyveromyces) thermotolerans	Ascomycota	Saccharomycotina	Lachance et al. 1995 [83]
Diptera	Drosophilidae	Drosophila mettleri	Adult	Ventral diverticulum	Pichia cactophila	Ascomycota	Saccharomycotina	Lachance et al. 1995 [83]
Diptera	Drosophilidae	Drosophila mettleri	Adult	Ventral diverticulum	Pichia heedii	Ascomycota	Saccharomycotina	Lachance et al. 1995 [83]
Diptera	Drosophilidae	Drosophila mettleri	Adult	Ventral diverticulum	Naganishia (formerly Cryptococcus) diffluens	Basidiomycota	Agaricomycotina	Lachance et al. 1995 [83]
Diptera	Drosophilidae	Drosophila mettleri	Adult	Ventral diverticulum	Rhodotorula mucilaginosa	Basidiomycota	Pucciniomycotina	Lachance et al. 1995 [83]
Diptera	Drosophilidae	Drosophila miranda	Adult	Ventral diverticulum	Candida mesenterica	Ascomycota	Saccharomycotina	Lachance et al. 1995 [83]
Diptera	Drosophilidae	Drosophila miranda	Adult	Ventral diverticulum	Hanseniaspora osmophila (formerly Kloeckera crocitis)	Ascomycota	Saccharomycotina	Lachance et al. 1995 [83]
Diptera	Drosophilidae	Drosophila miranda	Adult	Ventral diverticulum	Kluyveromyces lactis	Ascomycota	Saccharomycotina	Lachance et al. 1995 [83]
Diptera	Drosophilidae	Drosophila miranda	Adult	Ventral diverticulum	Ogataea (formerly Pichia) angusta	Ascomycota	Saccharomycotina	Lachance et al. 1995 [83]
Diptera	Drosophilidae	Drosophila miranda	Adult	Ventral diverticulum	Peterozyma (formerly Pichia) toletana	Ascomycota	Saccharomycotina	Lachance et al. 1995 [83]
Diptera	Drosophilidae	Drosophila miranda	Adult	Ventral diverticulum	Pichia membranifaciens (formerly Candida valida)	Ascomycota	Saccharomycotina	Lachance et al. 1995 [83]
Diptera	Drosophilidae	Drosophila miranda	Adult	Ventral diverticulum	Starmerella (formerly Candida) stellata	Ascomycota	Saccharomycotina	Lachance et al. 1995 [83]
Diptera	Drosophilidae	Drosophila mojavensis	Adult	Ventral diverticulum	Candida sonorensis	Ascomycota	Saccharomycotina	Lachance et al. 1995 [83]
Diptera	Drosophilidae	Drosophila mojavensis	Adult	Ventral diverticulum	Pichia cactophila	Ascomycota	Saccharomycotina	Lachance et al. 1995 [83]
Diptera	Drosophilidae	Drosophila mojavensis	Adult	Ventral diverticulum	Pichia kluyveri	Ascomycota	Saccharomycotina	Lachance et al. 1995 [83]
Diptera	Drosophilidae	Drosophila mojavensis	Adult	Surface, gut	Pichia kudriavzevii (formerly Candida krusei)	Ascomycota	Saccharomycotina	Chandler et al. 2012 [45]
Diptera	Drosophilidae	Drosophila mojavensis	Adult	Surface, gut	Saccharomyces cerevisiae	Ascomycota	Saccharomycotina	Chandler et al. 2012 [45]
Diptera	Drosophilidae	Drosophila mojavensis	Adult	Surface, gut	Saccharomyces paradoxus	Ascomycota	Saccharomycotina	Chandler et al. 2012 [45]
Diptera	Drosophilidae	Drosophila mojavensis	Adult	Ventral diverticulum	Saprochaete ingens	Ascomycota	Saccharomycotina	Lachance et al. 1995 [83]
Diptera	Drosophilidae	Drosophila mojavensis	Adult	Ventral diverticulum	Starmera (formerly Pichia) amethionina	Ascomycota	Saccharomycotina	Lachance et al. 1995 [83]
Diptera	Drosophilidae	Drosophila mojavensis	Adult	Ventral diverticulum	Sporopachydermia cereana	Ascomycota	Saccharomycotina	Lachance et al. 1995 [83]
Diptera	Drosophilidae	Drosophila mojavensis	Adult	Ventral diverticulum	Yamadazyma (formerly Pichia) mexicana	Ascomycota	Saccharomycotina	Lachance et al. 1995 [83]
Diptera	Drosophilidae	Drosophila mojavensis	Adult	Ventral diverticulum	Cryptococcus albidus	Basidiomycota	Agaricomycotina	Lachance et al. 1995 [83]
Diptera	Drosophilidae	Drosophila nigrospiracula	Adult	Ventral diverticulum	Lachancea (formerly Kluyveromyces) thermotolerans	Ascomycota	Saccharomycotina	Lachance et al. 1995 [83]
Diptera	Drosophilidae	Drosophila nigrospiracula	Adult	Ventral diverticulum	Pichia cactophila	Ascomycota	Saccharomycotina	Lachance et al. 1995 [83]
Diptera	Drosophilidae	Drosophila nigrospiracula	Adult	Ventral diverticulum	Pichia heedii	Ascomycota	Saccharomycotina	Lachance et al. 1995 [83]
Diptera	Drosophilidae	Drosophila nigrospiracula	Adult	Ventral diverticulum	Starmera (formerly Pichia) pachycereana	Ascomycota	Saccharomycotina	Lachance et al. 1995 [83]
Diptera	Drosophilidae	Drosophila nigrospiracula	Adult	Ventral diverticulum	Sporopachydermia cereana	Ascomycota	Saccharomycotina	Lachance et al. 1995 [83]
Diptera	Drosophilidae	Drosophila pachea	Adult	Ventral diverticulum	Pichia heedii	Ascomycota	Saccharomycotina	Lachance et al. 1995 [83]
Diptera	Drosophilidae	Drosophila pachea	Adult	Ventral diverticulum	Saprochaete ingens	Ascomycota	Saccharomycotina	Lachance et al. 1995 [83]
Diptera	Drosophilidae	Drosophila pachea	Adult	Ventral diverticulum	Sporopachydermia cereana	Ascomycota	Saccharomycotina	Lachance et al. 1995 [83]
Diptera	Drosophilidae	Drosophila pachea	Adult	Ventral diverticulum	Cryptococcus albidus	Basidiomycota	Agaricomycotina	Lachance et al. 1995 [83]
Diptera	Drosophilidae	Drosophila persimilis	Adult	Ventral diverticulum	Candida mesenterica	Ascomycota	Saccharomycotina	Lachance et al. 1995 [83]
Diptera	Drosophilidae	Drosophila persimilis	Adult	Ventral diverticulum	Hanseniaspora osmophila (formerly Kloeckera crocitis)	Ascomycota	Saccharomycotina	Lachance et al. 1995 [83]
Diptera	Drosophilidae	Drosophila persimilis	Adult	Ventral diverticulum	Hanseniaspora vineae	Ascomycota	Saccharomycotina	Lachance et al. 1995 [83]
Diptera	Drosophilidae	Drosophila persimilis	Adult	Ventral diverticulum	Hanseniaspora (formerly Kloeckera) apiculata	Ascomycota	Saccharomycotina	Lachance et al. 1995 [83]
Diptera	Drosophilidae	Drosophila persimilis	Adult	Ventral diverticulum	Hanseniaspora uvarum	Ascomycota	Saccharomycotina	Lachance et al. 1995 [83]
Diptera	Drosophilidae	Drosophila persimilis	Adult	Ventral diverticulum	Komagataella (formerly Pichia) pastoris	Ascomycota	Saccharomycotina	Lachance et al. 1995 [83]
Diptera	Drosophilidae	Drosophila persimilis	Adult	Ventral diverticulum	Kluyveromyces dobzhanskii	Ascomycota	Saccharomycotina	Lachance et al. 1995 [83]
Diptera	Drosophilidae	Drosophila persimilis	Adult	Ventral diverticulum	Kluyveromyces lactis	Ascomycota	Saccharomycotina	Lachance et al. 1995 [83]
Diptera	Drosophilidae	Drosophila persimilis	Adult	Ventral diverticulum	Lachancea (formerly Zygosaccharomyces) fermentati	Ascomycota	Saccharomycotina	Lachance et al. 1995 [83]
Diptera	Drosophilidae	Drosophila persimilis	Adult	Ventral diverticulum	Lachancea (formerly Kluyveromyces) thermotolerans	Ascomycota	Saccharomycotina	Lachance et al. 1995 [83]
Diptera	Drosophilidae	Drosophila persimilis	Adult	Ventral diverticulum	Ogataea (formerly Pichia) angusta	Ascomycota	Saccharomycotina	Lachance et al. 1995 [83]
Diptera	Drosophilidae	Drosophila persimilis	Adult	Ventral diverticulum	Pichia fermentans	Ascomycota	Saccharomycotina	Lachance et al. 1995 [83]
Diptera	Drosophilidae	Drosophila persimilis	Adult	Ventral diverticulum	Pichia kudriavzevii (formerly Candida krusei)	Ascomycota	Saccharomycotina	Lachance et al. 1995 [83]
Diptera	Drosophilidae	Drosophila persimilis	Adult	Ventral diverticulum	Saccharomyces cerevisiae	Ascomycota	Saccharomycotina	Lachance et al. 1995 [83]
Diptera	Drosophilidae	Drosophila persimilis	Adult	Ventral diverticulum	Starmerella (formerly Candida) stellata	Ascomycota	Saccharomycotina	Lachance et al. 1995 [83]
Diptera	Drosophilidae	Drosophila persimilis	Adult	Ventral diverticulum	Zygotorulaspora florentina (formerly Zygosaccharomyces florentinus)	Ascomycota	Saccharomycotina	Lachance et al. 1995 [83]
Diptera	Drosophilidae	Drosophila persimilis	Adult	Ventral diverticulum	Trichosporon cutaneum	Basidiomycota	Agaricomycotina	Lachance et al. 1995 [83]
Diptera	Drosophilidae	Drosophila pseudoobscura	Adult	Ventral diverticulum	Hanseniaspora osmophila (formerly Kloeckera crocitis)	Ascomycota	Saccharomycotina	Lachance et al. 1995 [83]
Diptera	Drosophilidae	Drosophila pseudoobscura	Adult	Ventral diverticulum	Hanseniaspora (formerly Kloeckera) apiculata	Ascomycota	Saccharomycotina	Lachance et al. 1995 [83]
Diptera	Drosophilidae	Drosophila pseudoobscura	Adult	Ventral diverticulum	Kluyveromyces lactis	Ascomycota	Saccharomycotina	Lachance et al. 1995 [83]
Diptera	Drosophilidae	Drosophila pseudoobscura	Adult	Ventral diverticulum	Lachancea (formerly Zygosaccharomyces) fermentati	Ascomycota	Saccharomycotina	Lachance et al. 1995 [83]
Diptera	Drosophilidae	Drosophila pseudoobscura	Adult	Ventral diverticulum	Lachancea (formerly Kluyveromyces) thermotolerans	Ascomycota	Saccharomycotina	Lachance et al. 1995 [83]
Diptera	Drosophilidae	Drosophila pseudoobscura	Adult	Ventral diverticulum	Ogataea (formerly Pichia) angusta	Ascomycota	Saccharomycotina	Lachance et al. 1995 [83]
Diptera	Drosophilidae	Drosophila pseudoobscura	Adult	Ventral diverticulum	Pichia kudriavzevii (formerly Candida krusei)	Ascomycota	Saccharomycotina	Lachance et al. 1995 [83]
Diptera	Drosophilidae	Drosophila pseudoobscura	Adult	Ventral diverticulum	Saccharomyces cerevisiae	Ascomycota	Saccharomycotina	Lachance et al. 1995 [83]
Diptera	Drosophilidae	Drosophila pseudoobscura	Adult	Ventral diverticulum	Zygotorulaspora florentina (formerly Zygosaccharomyces florentinus)	Ascomycota	Saccharomycotina	Lachance et al. 1995 [83]
Diptera	Drosophilidae	Drosophila sp. aff. immigrans	Adult	Ventral diverticulum	Hanseniaspora uvarum	Ascomycota	Saccharomycotina	Chandler et al. 2012 [45]
Diptera	Drosophilidae	Drosophila sp. aff. immigrans	Adult	Surface, gut	Saccharomyces cerevisiae	Ascomycota	Saccharomycotina	Chandler et al. 2012 [45]
Diptera	Drosophilidae	Drosophila sp. aff. immigrans	Adult	Surface, gut	Saccharomyces paradoxus	Ascomycota	Saccharomycotina	Hamby et al. 2012 [60]
Diptera	Drosophilidae	Drosophila suzukii	Larvae	Gut (feces)	Candida quercitrusa	Ascomycota	Saccharomycotina	Hamby et al. 2012 [60]
Diptera	Drosophilidae	Drosophila suzukii	Adult	Midgut	Hanseniaspora uvarum	Ascomycota	Saccharomycotina	Hamby et al. 2012 [60]
Diptera	Drosophilidae	Drosophila suzukii	Larvae	Gut (feces)	Hanseniaspora uvarum	Ascomycota	Saccharomycotina	Hamby et al. 2012 [60]
Diptera	Drosophilidae	Drosophila suzukii	Larvae	Gut (feces)	Martiniozyma (formerly Candida) asiatica	Ascomycota	Saccharomycotina	Hamby et al. 2012 [60]
Diptera	Drosophilidae	Drosophila suzukii	Larvae	Gut (feces)	Metschnikowia pulcherrima	Ascomycota	Saccharomycotina	Hamby et al. 2012 [60]
Diptera	Drosophilidae	Drosophila suzukii	Adult	Midgut	Pichia kluyveri	Ascomycota	Saccharomycotina	Hamby et al. 2012 [60]
Diptera	Drosophilidae	Drosophila suzukii	Larvae	Gut (feces)	Pichia kluyveri	Ascomycota	Saccharomycotina	Hamby et al. 2012 [60]
Diptera	Drosophilidae	Drosophila suzukii	Adult	Midgut	Pichia terricola	Ascomycota	Saccharomycotina	Hamby et al. 2012 [60]
Diptera	Drosophilidae	Drosophila suzukii	Larvae	Gut (feces)	Pichia terricola	Ascomycota	Saccharomycotina	Hamby et al. 2012 [60]
Diptera	Drosophilidae	Drosophila suzukii	Larvae	Gut (feces)	Saturnispora (formerly Candida) diversa	Ascomycota	Saccharomycotina	Hamby et al. 2012 [60]
Diptera	Drosophilidae	Drosophila suzukii	Adult	Midgut	Suhomyces (formerly Candida) xylopsoci	Ascomycota	Saccharomycotina	Hamby et al. 2012 [60]
Diptera	Drosophilidae	Drosophila suzukii	Larvae	Gut (feces)	Filobasidium magnum (formerly Cryptococcus magnus)	Basidiomycota	Agaricomycotina	Hamby et al. 2012 [60]
Diptera	Drosophilidae	Scaptodrosophila hibisci	Adult	Surface, ventral diverticulum	Aureobasidium pullulans	Ascomycota	Pezizomycotina	Lachance et al. 2001 [61]
Diptera	Drosophilidae	Scaptodrosophila hibisci	Adult	Surface, gut	Candida restingae	Ascomycota	Saccharomycotina	Chandler et al. 2012 [45]
Diptera	Drosophilidae	Scaptodrosophila hibisci	Adult	Surface, ventral diverticulum	Candida tolerans	Ascomycota	Saccharomycotina	Lachance et al. 2001 [61]
Diptera	Drosophilidae	Scaptodrosophila hibisci	Adult	Surface, ventral diverticulum	Debaryomyces hansenii	Ascomycota	Saccharomycotina	Lachance et al. 2001 [61]
Diptera	Drosophilidae	Scaptodrosophila hibisci	Adult	Surface, ventral diverticulum	Groenewaldozyma (formerly Candida) auringiensis	Ascomycota	Saccharomycotina	Lachance et al. 2001 [61]
Diptera	Drosophilidae	Scaptodrosophila hibisci	Adult	Surface, gut	Hanseniaspora occidentalis	Ascomycota	Saccharomycotina	Chandler et al. 2012 [45]
Diptera	Drosophilidae	Scaptodrosophila hibisci	Adult	Surface, gut	Hanseniaspora uvarum	Ascomycota	Saccharomycotina	Chandler et al. 2012 [45]
Diptera	Drosophilidae	Scaptodrosophila hibisci	Adult	Surface, ventral diverticulum	Kodamaea anthophila	Ascomycota	Saccharomycotina	Lachance et al. 2001 [61]
Diptera	Drosophilidae	Scaptodrosophila hibisci	Adult	Surface, ventral diverticulum	Metschnikowia hibisci	Ascomycota	Saccharomycotina	Lachance et al. 2001 [61]
Diptera	Drosophilidae	Scaptodrosophila hibisci	Adult	Surface, gut	Saccharomyces cerevisiae	Ascomycota	Saccharomycotina	Chandler et al. 2012 [45]
Diptera	Drosophilidae	Scaptodrosophila hibisci	Adult	Surface, gut	Saccharomyces paradoxus	Ascomycota	Saccharomycotina	Chandler et al. 2012 [45]
Diptera	Drosophilidae	Scaptodrosophila hibisci	Adult	Surface, ventral diverticulum	Wickerhamomyces anomalus (formerly Pichia anomala)	Ascomycota	Saccharomycotina	Lachance et al. 2001 [61]
Diptera	Drosophilidae	Scaptodrosophila hibisci	Adult	Surface, ventral diverticulum	Wickerhamiella australiensis	Ascomycota	Saccharomycotina	Lachance et al. 2001 [61]
Diptera	Psychodidae	Phlebotomus perniciosus	Adult	Entire body	Wickerhamomyces anomalus	Ascomycota	Saccharomycotina	Martin et al. 2016 [169], Martin et al. 2018 [53]
Diptera	Psychodidae	Phlebotomus perniciosus	Larvae	Entire body, midgut	Wickerhamomyces anomalus	Ascomycota	Saccharomycotina	Martin et al. 2016 [169], Martin et al. 2018 [53]
Diptera	Psychodidae	Phlebotomus perniciosus	Adult	Entire body	Meyerozyma guilliermondii	Ascomycota	Saccharomycotina	Martin et al. 2018 [53]
Diptera	Psychodidae	Phlebotomus perniciosus	Adult female	Malpighian tubules	Meyerozyma guilliermondii	Ascomycota	Saccharomycotina	Martin et al. 2018 [53]
Diptera	Psychodidae	Phlebotomus perniciosus	Adult	Midgut	Meyerozyma guilliermondii	Ascomycota	Saccharomycotina	Martin et al. 2018 [53]
Diptera	Psychodidae	Phlebotomus perniciosus	Larvae	Midgut	Meyerozyma guilliermondii	Ascomycota	Saccharomycotina	Martin et al. 2018 [53]
Diptera	Psychodidae	Phlebotomus perniciosus	Larvae	Midgut	Trichosporon sp.	Basidiomycota	Agaricomycotina	Martin et al. 2018 [53]
Diptera	Psychodidae	Phlebotomus perniciosus	Adult female	Entire body	Rhodotorula mucilaginosa	Basidiomycota	Pucciniomycotina	Martin et al. 2018 [53]
Hemiptera	Cicadellidae	Hishimonus phycitis	Adult	Entire body	Metschnikowia (formerly Candida) pimensis	Ascomycota	Saccharomycotina	Hemmati et al. 2017 [39]
Hemiptera	Delphacidae	Delphacodes kuscheli	Adult female	Entire body	Aureobasidium sp.	Ascomycota	Pezizomycotina	Brentassi et al. 2020 [50]
Hemiptera	Delphacidae	Delphacodes kuscheli	Adult female	Entire body	Coniosporium sp.	Ascomycota	Pezizomycotina	Brentassi et al. 2020 [50]
Hemiptera	Delphacidae	Delphacodes kuscheli	Adult female	Entire body	Pseudophaeomoniella sp.	Ascomycota	Pezizomycotina	Brentassi et al. 2020 [50]
Hemiptera	Delphacidae	Delphacodes kuscheli	Adult female	Entire body	Candida sp.	Ascomycota	Saccharomycotina	Brentassi et al. 2020 [50]
Hemiptera	Delphacidae	Delphacodes kuscheli	Adult female	Entire body	Diutina sp.	Ascomycota	Saccharomycotina	Brentassi et al. 2020 [50]
Hemiptera	Delphacidae	Delphacodes kuscheli	Adult female	Entire body	Martiniozyma sp.	Ascomycota	Saccharomycotina	Brentassi et al. 2020 [50]
Hemiptera	Delphacidae	Delphacodes kuscheli	Adult female	Entire body	Pichia sp.	Ascomycota	Saccharomycotina	Brentassi et al. 2020 [50]
Hemiptera	Delphacidae	Delphacodes kuscheli	Adult female	Entire body	Cryptococcus sp.	Basidiomycota	Agaricomycotina	Brentassi et al. 2020 [50]
Hemiptera	Delphacidae	Delphacodes kuscheli	Adult female	Entire body	Dioszegia sp.	Basidiomycota	Agaricomycotina	Brentassi et al. 2020 [50]
Hemiptera	Delphacidae	Delphacodes kuscheli	Adult female	Entire body	Hannaella sp.	Basidiomycota	Agaricomycotina	Brentassi et al. 2020 [50]
Hemiptera	Delphacidae	Delphacodes kuscheli	Adult female	Entire body	Kwoniella sp.	Basidiomycota	Agaricomycotina	Brentassi et al. 2020 [50]
Hemiptera	Delphacidae	Delphacodes kuscheli	Adult female	Entire body	Naganishia sp.	Basidiomycota	Agaricomycotina	Brentassi et al. 2020 [50]
Hemiptera	Delphacidae	Delphacodes kuscheli	Adult female	Entire body	Papiliotrema sp.	Basidiomycota	Agaricomycotina	Brentassi et al. 2020 [50]
Hemiptera	Delphacidae	Delphacodes kuscheli	Adult female	Entire body	Saitozyma sp.	Basidiomycota	Agaricomycotina	Brentassi et al. 2020 [50]
Hemiptera	Delphacidae	Delphacodes kuscheli	Adult female	Entire body	Vishniacozyma sp.	Basidiomycota	Agaricomycotina	Brentassi et al. 2020 [50]
Hemiptera	Delphacidae	Delphacodes kuscheli	Adult female	Entire body	Cystobasidium sp.	Basidiomycota	Pucciniomycotina	Brentassi et al. 2020 [50]
Hemiptera	Delphacidae	Delphacodes kuscheli	Adult female	Entire body	Occultifur sp.	Basidiomycota	Pucciniomycotina	Brentassi et al. 2020 [50]
Hemiptera	Delphacidae	Delphacodes kuscheli	Adult female	Entire body	Rhodotorula sp.	Basidiomycota	Pucciniomycotina	Brentassi et al. 2020 [50]
Hemiptera	Delphacidae	Delphacodes kuscheli	Adult female	Entire body	Sporobolomyces sp.	Basidiomycota	Pucciniomycotina	Brentassi et al. 2020 [50]
Hemiptera	Delphacidae	Delphacodes kuscheli	Adult female	Entire body	Sterigmatomyces sp.	Basidiomycota	Pucciniomycotina	Brentassi et al. 2020 [50]
Hemiptera	Delphacidae	Delphacodes kuscheli	Adult female	Entire body	Symmetrospora sp.	Basidiomycota	Pucciniomycotina	Brentassi et al. 2020 [50]
Hemiptera	Delphacidae	Delphacodes kuscheli	Adult female	Entire body	Exobasidium sp.	Basidiomycota	Ustilaginomycotina	Brentassi et al. 2020 [50]
Hemiptera	Delphacidae	Delphacodes kuscheli	Adult female	Entire body	Graphiola sp.	Basidiomycota	Ustilaginomycotina	Brentassi et al. 2020 [50]
Hemiptera	Delphacidae	Delphacodes kuscheli	Adult female	Entire body	Malassezia sp.	Basidiomycota	Ustilaginomycotina	Brentassi et al. 2020 [50]
Hemiptera	Delphacidae	Laodelphax striatellus	Adult female	Fat body (mycetocyte)	Wickerhamomyces anomalus (formerly Pichia anomala)	Ascomycota	Saccharomycotina	Cao et al. 2015 [87]
Hemiptera	Delphacidae	Nilaparvata lugens	Adult female	Entire body, egg	Aureobasidium sp.	Ascomycota	Pezizomycotina	Wang et al. 2020 [26]
Hemiptera	Delphacidae	Nilaparvata lugens	Larvae	Entire body	Aureobasidium sp.	Ascomycota	Pezizomycotina	Wang et al. 2020 [26]
Hemiptera	Delphacidae	Nilaparvata lugens	Adult female	Fat body (mycetocyte), ovary, egg	Candida quercitrusa	Ascomycota	Saccharomycotina	Pang et al. 2012 [56]
Hemiptera	Delphacidae	Nilaparvata lugens	Adult	Fat body (mycetocyte)	Candida sp.	Ascomycota	Saccharomycotina	Hou et al. 2013 [37] ; Yu et al. 2014 [55]
Hemiptera	Delphacidae	Nilaparvata lugens	Adult female	Fat body (mycetocyte)	Debaryomyces sp.	Ascomycota	Saccharomycotina	Yu et al. 2014 [55]
Hemiptera	Delphacidae	Nilaparvata lugens	Adult	Fat body (mycetocyte)	Debaryomyces hansenii	Ascomycota	Saccharomycotina	Hou et al. 2013 [37]
Hemiptera	Delphacidae	Nilaparvata lugens	Adult female	Fat body (mycetocyte)	Kluyveromyces sp.	Ascomycota	Saccharomycotina	Yu et al. 2014 [55]
Hemiptera	Delphacidae	Nilaparvata lugens	Adult female	Fat body (mycetocyte)	Lodderomyces sp.	Ascomycota	Saccharomycotina	Yu et al. 2014 [55]
Hemiptera	Delphacidae	Nilaparvata lugens	Adult	Fat body (mycetocyte)	Meyerozyma (formerly Pichia) guilliermondii	Ascomycota	Saccharomycotina	Hou et al. 2013 [37]
Hemiptera	Delphacidae	Nilaparvata lugens	Adult	Fat body (mycetocyte)	Meyerozyma sp.	Ascomycota	Saccharomycotina	Dong et al. 2011 [170]
Hemiptera	Delphacidae	Nilaparvata lugens	Adult female	Fat body (mycetocyte)	Pichia sp.	Ascomycota	Saccharomycotina	Yu et al. 2014 [55]
Hemiptera	Delphacidae	Nilaparvata lugens	Adult female	Entire body, egg	Saccharomyces sp.	Ascomycota	Saccharomycotina	Wang et al. 2020 [26]
Hemiptera	Delphacidae	Nilaparvata lugens	Larvae	Entire body	Saccharomyces sp.	Ascomycota	Saccharomycotina	Wang et al. 2020 [26]
Hemiptera	Delphacidae	Nilaparvata lugens	Adult female	Fat body (mycetocyte)	Saccharomyces sp.	Ascomycota	Saccharomycotina	Yu et al. 2014 [55]
Hemiptera	Delphacidae	Nilaparvata lugens	Adult female	Fat body (mycetocyte)	Scheffersomyces sp.	Ascomycota	Saccharomycotina	Yu et al. 2014 [55]
Hemiptera	Delphacidae	Nilaparvata lugens	Adult female	Fat body (mycetocyte)	Vanderwaltozyma sp.	Ascomycota	Saccharomycotina	Yu et al. 2014 [55]
Hemiptera	Delphacidae	Nilaparvata lugens	Adult female	Egg	Yarrowia lipolytica	Ascomycota	Saccharomycotina	Zhang et al. 2009 [171]
Hemiptera	Delphacidae	Nilaparvata lugens	Adult female	Fat body (mycetocyte)	Yarrowia sp.	Ascomycota	Saccharomycotina	Yu et al. 2014 [55]
Hemiptera	Delphacidae	Nilaparvata lugens	Adult female	Fat body (mycetocyte)	Zygosaccharomyces sp.	Ascomycota	Saccharomycotina	Yu et al. 2014 [55]
Hemiptera	Delphacidae	Nilaparvata lugens	Adult female	Fat body (mycetocyte)	Schizosaccharomyces sp.	Ascomycota	Taphrinomycotina	Yu et al. 2014 [55]
Hemiptera	Delphacidae	Nilaparvata lugens	Adult female	Entire body, egg	Bullera sp.	Basidiomycota	Agaricomycotina	Wang et al. 2020 [26]
Hemiptera	Delphacidae	Nilaparvata lugens	Larvae	Entire body	Bullera sp.	Basidiomycota	Agaricomycotina	Wang et al. 2020 [26]
Hemiptera	Delphacidae	Nilaparvata lugens	Adult	Fat body (mycetocyte)	Cryptococcus sp.	Basidiomycota	Agaricomycotina	Dong et al. 2011 [170] ; Yu et al. 2014 [55]
Hemiptera	Delphacidae	Nilaparvata lugens	Adult female	Entire body, egg	Papiliotrema sp.	Basidiomycota	Agaricomycotina	Wang et al. 2020 [26]
Hemiptera	Delphacidae	Nilaparvata lugens	Larvae	Entire body	Papiliotrema sp.	Basidiomycota	Agaricomycotina	Wang et al. 2020 [26]
Hemiptera	Delphacidae	Nilaparvata lugens	Adult female	Entire body, egg	Rhodotorula sp.	Basidiomycota	Pucciniomycotina	Wang et al. 2020 [26]
Hemiptera	Delphacidae	Nilaparvata lugens	Larvae	Entire body	Rhodotorula sp.	Basidiomycota	Pucciniomycotina	Wang et al. 2020 [26]
Hemiptera	Delphacidae	Nilaparvata lugens	Adult female	Egg	Sterigmatomyces halophilus	Basidiomycota	Pucciniomycotina	Zhang et al. 2009 [171]
Hemiptera	Delphacidae	Perkinsiella saccharicida	Adult female	Entire body, egg	Candida sp.	Ascomycota	Saccharomycotina	Hughes et al. 2011 [172]
Hemiptera	Delphacidae	Sogatella furcifera	Adult	Fat body (mycetocyte)	Naganishia albida	Basidiomycota	Agaricomycotina	Pang et al. 2020 [120]
Hemiptera	Pseudococcidae	Planococcus ficus	Adult	Gut	Debaryomyces sp.	Ascomycota	Saccharomycotina	Iasur-Kruh et al. 2015 [173]
Hemiptera	Pseudococcidae	Planococcus ficus	Adult female	Entire body, gut, egg	Metschnikowia sp.	Ascomycota	Saccharomycotina	Iasur-Kruh et al. 2015 [173]
Hemiptera	Pseudococcidae	Planococcus ficus	Larvae	Entire body	Metschnikowia sp.	Ascomycota	Saccharomycotina	Iasur-Kruh et al. 2015 [173]
Hemiptera	Pseudococcidae	Planococcus ficus	Adult female	Entire body, egg	Meyerozyma sp.	Ascomycota	Saccharomycotina	Iasur-Kruh et al. 2015 [173]
Hemiptera	Pseudococcidae	Planococcus ficus	Adult	Gut	Cryptococcus sp.	Basidiomycota	Agaricomycotina	Iasur-Kruh et al. 2015 [173]
Hemiptera	Pseudococcidae	Planococcus ficus	Adult female	Gut, egg	Rhodotorula sp.	Basidiomycota	Pucciniomycotina	Iasur-Kruh et al. 2015 [173]
Hemiptera	Pseudococcidae	Planococcus ficus	Larvae	Entire body	Rhodotorula sp.	Basidiomycota	Pucciniomycotina	Iasur-Kruh et al. 2015 [173]
Hymenoptera	Apidae	Apis mellifera	Adult	Gut	Geomyces sp.	Ascomycota	Pezizomycotina	Yun et al. 2018 [85]
Hymenoptera	Apidae	Apis mellifera	Adult	Gut	Candida zeylanoides	Ascomycota	Saccharomycotina	Yun et al. 2018 [85]
Hymenoptera	Apidae	Apis mellifera	Adult	Gut	Candida sp.	Ascomycota	Saccharomycotina	Yun et al. 2018 [85]
Hymenoptera	Apidae	Apis mellifera	Adult	Gut	Kazachstania sp.	Ascomycota	Saccharomycotina	Yun et al. 2018 [85]
Hymenoptera	Apidae	Apis mellifera	Adult	Gut	Lachancea sp.	Ascomycota	Saccharomycotina	Yun et al. 2018 [85]
Hymenoptera	Apidae	Apis mellifera	Adult	Crop	Metschnikowia reukaufii	Ascomycota	Saccharomycotina	Good et al. 2014 [118]
Hymenoptera	Apidae	Apis mellifera	Adult	Gut	Saccharomyces eubayanus	Ascomycota	Saccharomycotina	Yun et al. 2018 [85]
Hymenoptera	Apidae	Apis mellifera	Adult	Gut	Saccharomyces sp.	Ascomycota	Saccharomycotina	Yun et al. 2018 [85]
Hymenoptera	Apidae	Apis mellifera	Adult	Gut	Torulaspora delbrueckii	Ascomycota	Saccharomycotina	Barry et al. 2018 [174]
Hymenoptera	Apidae	Apis mellifera	Adult	Gut	Wickerhamomyces anomalus	Ascomycota	Saccharomycotina	Yun et al. 2018 [85]
Hymenoptera	Apidae	Apis mellifera	Adult	Gut	Wickerhamomyces sp.	Ascomycota	Saccharomycotina	Yun et al. 2018 [85]
Hymenoptera	Apidae	Apis mellifera	Adult	Gut	Yarrowia lipolytica	Ascomycota	Saccharomycotina	Yun et al. 2018 [85]
Hymenoptera	Apidae	Apis mellifera	Adult	Gut	Yarrowia sp.	Ascomycota	Saccharomycotina	Yun et al. 2018 [85]
Hymenoptera	Apidae	Apis mellifera	Adult	Gut	Zygosaccharomyces rouxii	Ascomycota	Saccharomycotina	Yun et al. 2018 [85]
Hymenoptera	Apidae	Apis mellifera	Adult	Gut	Zygosaccharomyces siamensis	Ascomycota	Saccharomycotina	Yun et al. 2018 [85]
Hymenoptera	Apidae	Apis mellifera	Adult	Gut	Zygosaccharomyces sp.	Ascomycota	Saccharomycotina	Yun et al. 2018 [85]
Hymenoptera	Apidae	Apis mellifera	Adult	Gut	Cystofilobasidium sp.	Basidiomycota	Agaricomycotina	Yun et al. 2018 [85]
Hymenoptera	Apidae	Apis mellifera	Adult	Gut	Naganishia albida (formerly Cryptococcus albidus)	Basidiomycota	Agaricomycotina	Yun et al. 2018 [85]
Hymenoptera	Apidae	Bombus cryptarum	Adult	Proboscis	Metschnikowia gruessii	Ascomycota	Saccharomycotina	Hong et al. 2003 [175]
Hymenoptera	Apidae	Bombus cryptarum	Adult	Surface	Metschnikowia kunwiensis	Ascomycota	Saccharomycotina	Hong et al. 2003 [175]
Hymenoptera	Apidae	Bombus cryptarum	Adult	Proboscis	Metschnikowia reukaufii	Ascomycota	Saccharomycotina	Hong et al. 2003 [175]
Hymenoptera	Apidae	Bombus cryptarum	Adult	Surface, proboscis	Starmerella (formerly Candida) bombi	Ascomycota	Saccharomycotina	Hong et al. 2003 [175]
Hymenoptera	Apidae	Bombus hortorum	Adult	Proboscis	Metschnikowia gruessii	Ascomycota	Saccharomycotina	Hong et al. 2003 [175]
Hymenoptera	Apidae	Bombus hortorum	Adult	Surface	Metschnikowia kunwiensis	Ascomycota	Saccharomycotina	Hong et al. 2003 [175]
Hymenoptera	Apidae	Bombus hortorum	Adult	Proboscis	Metschnikowia reukaufii	Ascomycota	Saccharomycotina	Hong et al. 2003 [175]
Hymenoptera	Apidae	Bombus hortorum	Adult	Surface, proboscis	Starmerella (formerly Candida) bombi	Ascomycota	Saccharomycotina	Hong et al. 2003 [175]
Hymenoptera	Apidae	Bombus lapidarius	Adult	Proboscis	Metschnikowia gruessii	Ascomycota	Saccharomycotina	Hong et al. 2003 [175]
Hymenoptera	Apidae	Bombus lapidarius	Adult	Surface	Metschnikowia kunwiensis	Ascomycota	Saccharomycotina	Hong et al. 2003 [175]
Hymenoptera	Apidae	Bombus lapidarius	Adult	Proboscis	Metschnikowia reukaufii	Ascomycota	Saccharomycotina	Hong et al. 2003 [175]
Hymenoptera	Apidae	Bombus lapidarius	Adult	Surface, proboscis	Starmerella (formerly Candida) bombi	Ascomycota	Saccharomycotina	Hong et al. 2003 [175]
Hymenoptera	Apidae	Bombus pascuorum	Adult	Proboscis	Metschnikowia gruessii	Ascomycota	Saccharomycotina	Hong et al. 2003 [175]
Hymenoptera	Apidae	Bombus pascuorum	Adult	Surface	Metschnikowia kunwiensis	Ascomycota	Saccharomycotina	Hong et al. 2003 [175]
Hymenoptera	Apidae	Bombus pascuorum	Adult	Proboscis	Metschnikowia reukaufii	Ascomycota	Saccharomycotina	Hong et al. 2003 [175]
Hymenoptera	Apidae	Bombus pascuorum	Adult	Surface, proboscis	Starmerella (formerly Candida) bombi	Ascomycota	Saccharomycotina	Hong et al. 2003 [175]
Hymenoptera	Apidae	Bombus spp.	Adult	Proboscis	Debaryomyces hansenii	Ascomycota	Saccharomycotina	Brysch-Herzberg et al. 2004 [84]
Hymenoptera	Apidae	Bombus spp.	Adult	Surface, proboscis, gut	Debaryomyces maramus	Ascomycota	Saccharomycotina	Brysch-Herzberg et al. 2004 [84]
Hymenoptera	Apidae	Bombus spp.	Adult	Surface	Debaryomyces maramus	Ascomycota	Saccharomycotina	Brysch-Herzberg et al. 2004 [84]
Hymenoptera	Apidae	Bombus spp.	Adult	Gut	Debaryomyces maramus	Ascomycota	Saccharomycotina	Brysch-Herzberg et al. 2004 [84]
Hymenoptera	Apidae	Bombus spp.	Adult	Surface	Metschnikowia gruessii	Ascomycota	Saccharomycotina	Brysch-Herzberg et al. 2004 [84]
Hymenoptera	Apidae	Bombus spp.	Adult	Proboscis	Metschnikowia gruessii	Ascomycota	Saccharomycotina	Brysch-Herzberg et al. 2004 [84]
Hymenoptera	Apidae	Bombus spp.	Adult	Gut	Metschnikowia gruessii	Ascomycota	Saccharomycotina	Brysch-Herzberg et al. 2004 [84]
Hymenoptera	Apidae	Bombus spp.	Adult	Surface, proboscis, gut	Metschnikowia (formerly Candida) kunwiensis	Ascomycota	Saccharomycotina	Brysch-Herzberg et al. 2004 [84]
Hymenoptera	Apidae	Bombus spp.	Adult	Gut	Metschnikowia (formerly Candida) kunwiensis	Ascomycota	Saccharomycotina	Brysch-Herzberg et al. 2004 [84]
Hymenoptera	Apidae	Bombus spp.	Adult	Gut	Metschnikowia pulcherrima	Ascomycota	Saccharomycotina	Brysch-Herzberg et al. 2004 [84]
Hymenoptera	Apidae	Bombus spp.	Adult	Surface	Metschnikowia (formerly Candida) ancensis	Ascomycota	Saccharomycotina	Brysch-Herzberg et al. 2004 [84]
Hymenoptera	Apidae	Bombus spp.	Adult	Gut	Metschnikowia (formerly Candida) ancensis	Ascomycota	Saccharomycotina	Brysch-Herzberg et al. 2004 [84]
Hymenoptera	Apidae	Bombus spp.	Adult	Proboscis	Metschnikowia reukaufii	Ascomycota	Saccharomycotina	Brysch-Herzberg et al. 2004 [84]
Hymenoptera	Apidae	Bombus spp.	Adult	Surface	Metschnikowia reukaufii	Ascomycota	Saccharomycotina	Brysch-Herzberg et al. 2004 [84]
Hymenoptera	Apidae	Bombus spp.	Adult	Proboscis	Metschnikowia reukaufii	Ascomycota	Saccharomycotina	Brysch-Herzberg et al. 2004 [84]
Hymenoptera	Apidae	Bombus spp.	Adult	Gut	Metschnikowia reukaufii	Ascomycota	Saccharomycotina	Brysch-Herzberg et al. 2004 [84]
Hymenoptera	Apidae	Bombus spp.	Adult	Surface, proboscis, gut	Starmerella (formerly Candida) bombi	Ascomycota	Saccharomycotina	Brysch-Herzberg et al. 2004 [84]
Hymenoptera	Apidae	Bombus spp.	Adult	Midgut	Zygosaccharomyces rouxii	Ascomycota	Saccharomycotina	Brysch-Herzberg et al. 2004 [84]
Hymenoptera	Apidae	Bombus terrestris	Adult	Midgut, crop	Geomyces sp.	Ascomycota	Pezizomycotina	Pozo et al. 2018 [46]
Hymenoptera	Apidae	Bombus terrestris	Adult	Midgut, crop	Candida friedrichii	Ascomycota	Saccharomycotina	Pozo et al. 2018 [46]
Hymenoptera	Apidae	Bombus terrestris	Adult	Midgut, crop, proboscis	Debaryomyces hansenii	Ascomycota	Saccharomycotina	Pozo et al. 2018 [46]
Hymenoptera	Apidae	Bombus terrestris	Adult	Proboscis	Debaryomyces maramus	Ascomycota	Saccharomycotina	Pozo et al. 2018 [46]
Hymenoptera	Apidae	Bombus terrestris	Adult	Midgut, crop, proboscis	Metschnikowia fructicola	Ascomycota	Saccharomycotina	Pozo et al. 2018 [46]
Hymenoptera	Apidae	Bombus terrestris	Adult	Proboscis	Metschnikowia gruessii	Ascomycota	Saccharomycotina	Hong et al. 2003 [175]
Hymenoptera	Apidae	Bombus terrestris	Adult	Midgut, crop, proboscis	Metschnikowia kunwiensis	Ascomycota	Saccharomycotina	Pozo et al. 2018 [46]
Hymenoptera	Apidae	Bombus terrestris	Adult	Surface	Metschnikowia kunwiensis	Ascomycota	Saccharomycotina	Hong et al. 2003 [175]
Hymenoptera	Apidae	Bombus terrestris	Adult	Midgut, crop	Metschnikowia reukaufii	Ascomycota	Saccharomycotina	Pozo et al. 2018 [46]
Hymenoptera	Apidae	Bombus terrestris	Adult	Proboscis	Metschnikowia reukaufii	Ascomycota	Saccharomycotina	Hong et al. 2003 [175]
Hymenoptera	Apidae	Bombus terrestris	Adult	Surface/probocis	Starmerella (formerly Candida) bombi	Ascomycota	Saccharomycotina	Hong et al. 2003 [175]
Hymenoptera	Apidae	Bombus terrestris	Adult	Midgut, crop, proboscis	Starmerella (formerly Candida) bombi	Ascomycota	Saccharomycotina	Pozo et al. 2018 [46]
Hymenoptera	Apidae	Bombus terrestris	Adult	Midgut, crop	Starmerella (formerly Candida) floricola	Ascomycota	Saccharomycotina	Pozo et al. 2018 [46]
Hymenoptera	Apidae	Bombus terrestris	Adult	Midgut, crop, proboscis	Wickerhamiella (formerly Candida) bombiphila	Ascomycota	Saccharomycotina	Pozo et al. 2018 [46]
Hymenoptera	Apidae	Bombus terrestris	Adult	Midgut, crop	Zygosaccharomyces rouxii	Ascomycota	Saccharomycotina	Pozo et al. 2018 [46]
Hymenoptera	Apidae	Bombus terrestris	Adult	Proboscis	Cryptococcus sp.	Basidiomycota	Agaricomycotina	Pozo et al. 2018 [46]
Hymenoptera	Apidae	Diadasina distincta	Adult	Surface	Aureobasidium pullulans	Ascomycota	Pezizomycotina	Rosa et al. 1999 [176]
Hymenoptera	Apidae	Diadasina distincta	Larvae	Entire body	Starmerella batistae	Ascomycota	Saccharomycotina	Rosa et al. 1999 [176]
Hymenoptera	Apidae	Diadasina distincta	Pupae	Entire body	Starmerella batistae	Ascomycota	Saccharomycotina	Rosa et al. 1999 [176]
Hymenoptera	Apidae	Diadasina distincta	Larvae	Entire body	Torulaspora delbrueckii	Ascomycota	Saccharomycotina	Rosa et al. 1999 [176]
Hymenoptera	Apidae	Diadasina distincta	Adult	Surface	Cryptococcus sp.	Ascomycota	Agaricomycotina	Rosa et al. 1999 [176]
Hymenoptera	Apidae	Diadasina distincta	Adult	Surface	Naganishia albida (formerly Cryptococcus albidus)	Basidiomycota	Agaricomycotina	Rosa et al. 1999 [176]
Hymenoptera	Apidae	Diadasina distincta	Adult	Surface	Rhodotorula sp.	Basidiomycota	Pucciniomycotina	Rosa et al. 1999 [176]
Hymenoptera	Apidae	Diadasina distincta	Adult	Surface	Moesziomyces antarcticus (formerly Pseudozyma antarctica)	Basidiomycota	Ustilaginomycotina	Rosa et al. 1999 [176]
Hymenoptera	Apidae	Frieseomelitta varia	Adult	Surface	Aureobasidium pullulans	Ascomycota	Pezizomycotina	Rosa et al. 2003 [62]
Hymenoptera	Apidae	Frieseomelitta varia	Adult	Surface	Candida friedrichii	Ascomycota	Saccharomycotina	da Costa Neto et al. 2020 [48]
Hymenoptera	Apidae	Frieseomelitta varia	Adult	Surface	Cyberlindnera fabianii	Ascomycota	Saccharomycotina	da Costa Neto et al. 2020 [48]
Hymenoptera	Apidae	Frieseomelitta varia	Adult	Surface	Debaryomyces nepalensis	Ascomycota	Saccharomycotina	da Costa Neto et al. 2020 [48]
Hymenoptera	Apidae	Frieseomelitta varia	Adult	Surface	Galactomyces geotrichum	Ascomycota	Saccharomycotina	da Costa Neto et al. 2020 [48]
Hymenoptera	Apidae	Frieseomelitta varia	Adult	Surface	Hanseniaspora guilliermondii	Ascomycota	Saccharomycotina	da Costa Neto et al. 2020 [48]
Hymenoptera	Apidae	Frieseomelitta varia	Adult	Surface	Lachancea lanzarotensis	Ascomycota	Saccharomycotina	da Costa Neto et al. 2020 [48]
Hymenoptera	Apidae	Frieseomelitta varia	Adult	Surface	Metschnikowia fructicola	Ascomycota	Saccharomycotina	da Costa Neto et al. 2020 [48]
Hymenoptera	Apidae	Frieseomelitta varia	Adult	Surface	Metschnikowia gruessii	Ascomycota	Saccharomycotina	da Costa Neto et al. 2020 [48]
Hymenoptera	Apidae	Frieseomelitta varia	Adult	Surface	Pichia kluyveri	Ascomycota	Saccharomycotina	da Costa Neto et al. 2020 [48]
Hymenoptera	Apidae	Frieseomelitta varia	Adult	Surface	Pichia membranifaciens	Ascomycota	Saccharomycotina	da Costa Neto et al. 2020 [48]
Hymenoptera	Apidae	Frieseomelitta varia	Adult	Surface	Starmerella bombi	Ascomycota	Saccharomycotina	da Costa Neto et al. 2020 [48]
Hymenoptera	Apidae	Frieseomelitta varia	Adult	Surface	Starmerella bombicola	Ascomycota	Saccharomycotina	da Costa Neto et al. 2020 [48]
Hymenoptera	Apidae	Frieseomelitta varia	Adult	Surface	Starmerella floricola	Ascomycota	Saccharomycotina	da Costa Neto et al. 2020 [48]
Hymenoptera	Apidae	Frieseomelitta varia	Adult	Surface	Starmerella meliponinorum	Ascomycota	Saccharomycotina	da Costa Neto et al. 2020 [48]
Hymenoptera	Apidae	Frieseomelitta varia	Adult	Surface	Starmerella meliponinorum	Ascomycota	Saccharomycotina	Rosa et al. 2003 [62]
Hymenoptera	Apidae	Frieseomelitta varia	Adult	Surface	Starmerella neotropicalis	Ascomycota	Saccharomycotina	da Costa Neto et al. 2020 [48]
Hymenoptera	Apidae	Frieseomelitta varia	Adult	Surface	Starmerella tilneyi	Ascomycota	Saccharomycotina	da Costa Neto et al. 2020 [48]
Hymenoptera	Apidae	Frieseomelitta varia	Adult	Surface	Wickerhamiella domercqiae	Ascomycota	Saccharomycotina	da Costa Neto et al. 2020 [48]
Hymenoptera	Apidae	Frieseomelitta varia	Adult	Surface	Wickerhamiella versatilis	Ascomycota	Saccharomycotina	Rosa et al. 2003 [62]
Hymenoptera	Apidae	Frieseomelitta varia	Adult	Surface	Naganishia bhutanensis	Basidiomycota	Agaricomycotina	da Costa Neto et al. 2020 [48]
Hymenoptera	Apidae	Frieseomelitta varia	Adult	Surface	Trichosporon asahii	Basidiomycota	Agaricomycotina	da Costa Neto et al. 2020 [48]
Hymenoptera	Apidae	Melipona compressipes manaosensis	Adult	Surface	Candida orthopsilosis	Ascomycota	Saccharomycotina	da Costa Neto et al. 2020 [48]
Hymenoptera	Apidae	Melipona compressipes manaosensis	Adult	Surface	Candida sp.	Ascomycota	Saccharomycotina	da Costa Neto et al. 2020 [48]
Hymenoptera	Apidae	Melipona compressipes manaosensis	Adult	Surface	Debaryomyces robertsiae	Ascomycota	Saccharomycotina	da Costa Neto et al. 2020 [48]
Hymenoptera	Apidae	Melipona compressipes manaosensis	Adult	Surface	Starmerella apis	Ascomycota	Saccharomycotina	da Costa Neto et al. 2020 [48]
Hymenoptera	Apidae	Melipona compressipes manaosensis	Adult	Surface	Starmerella floris	Ascomycota	Saccharomycotina	da Costa Neto et al. 2020 [48]
Hymenoptera	Apidae	Melipona compressipes manaosensis	Adult	Surface	Starmerella powellii	Ascomycota	Saccharomycotina	da Costa Neto et al. 2020 [48]
Hymenoptera	Apidae	Melipona compressipes manaosensis	Adult	Surface	Torulaspora delbrueckii	Ascomycota	Saccharomycotina	da Costa Neto et al. 2020 [48]
Hymenoptera	Apidae	Melipona quadrifasciata	Adult	Surface	Aureobasidium pullulans	Ascomycota	Pezizomycotina	Rosa et al. 2003 [62]
Hymenoptera	Apidae	Melipona quinquefasciata	Adult	Surface	Aureobasidium pullulans	Ascomycota	Pezizomycotina	Daniel et al. 2013 [82]
Hymenoptera	Apidae	Melipona quinquefasciata	Adult	Surface	Candida haemulonii	Ascomycota	Saccharomycotina	Daniel et al. 2013 [82]
Hymenoptera	Apidae	Melipona quinquefasciata	Adult	Surface	Candida parapsilosis	Ascomycota	Saccharomycotina	Daniel et al. 2013 [82]
Hymenoptera	Apidae	Melipona quinquefasciata	Adult	Surface	Debaryomyces (formerly Schwanniomyces) castellii	Ascomycota	Saccharomycotina	Daniel et al. 2013 [82]
Hymenoptera	Apidae	Melipona quinquefasciata	Adult	Surface	Debaryomyces hansenii	Ascomycota	Saccharomycotina	Daniel et al. 2013 [82] ; Rosa et al. 2003 [62]
Hymenoptera	Apidae	Melipona quinquefasciata	Adult	Surface	Diutina (formerly Candida) ranongensis	Ascomycota	Saccharomycotina	Daniel et al. 2013 [82]
Hymenoptera	Apidae	Melipona quinquefasciata	Adult	Surface	Diutina (formerlyCandida) rugosa	Ascomycota	Saccharomycotina	Daniel et al. 2013 [82]
Hymenoptera	Apidae	Melipona quinquefasciata	Adult	Surface	Diutina (formerly Candida) catenulata	Ascomycota	Saccharomycotina	Rosa et al. 2003 [62]
Hymenoptera	Apidae	Melipona quinquefasciata	Adult	Surface	Kodamaea ohmeri	Ascomycota	Saccharomycotina	Daniel et al. 2013 [82] ; Rosa et al. 2003 [62]
Hymenoptera	Apidae	Melipona quinquefasciata	Adult	Surface	Metschnikowia koreensis	Ascomycota	Saccharomycotina	Daniel et al. 2013 [82]
Hymenoptera	Apidae	Melipona quinquefasciata	Adult	Surface	Metschnikowia sp.	Ascomycota	Saccharomycotina	Daniel et al. 2013 [82]
Hymenoptera	Apidae	Melipona quinquefasciata	Adult	Surface	Meyerozyma guilliermondii	Ascomycota	Saccharomycotina	Daniel et al. 2013 [82]
Hymenoptera	Apidae	Melipona quinquefasciata	Adult	Surface	Schwanniomyces polymorphus	Ascomycota	Saccharomycotina	Daniel et al. 2013 [82]
Hymenoptera	Apidae	Melipona quinquefasciata	Adult	Surface	Starmerella (formerly Candida) apicola	Ascomycota	Saccharomycotina	Rosa et al. 2003 [62]
Hymenoptera	Apidae	Melipona quinquefasciata	Adult	Surface	Starmerella bombicola	Ascomycota	Saccharomycotina	Daniel et al. 2013 [82]
Hymenoptera	Apidae	Melipona quinquefasciata	Adult	Surface	Starmerella etchellsii	Ascomycota	Saccharomycotina	Daniel et al. 2013 [82]
Hymenoptera	Apidae	Melipona quinquefasciata	Adult	Surface	Starmerella (formerly Candida) floricola	Ascomycota	Saccharomycotina	Rosa et al. 2003 [62]
Hymenoptera	Apidae	Melipona quinquefasciata	Adult	Surface	Starmerella neotropicalis	Ascomycota	Saccharomycotina	Daniel et al. 2013 [82]
Hymenoptera	Apidae	Melipona quinquefasciata	Adult	Surface	Wickerhamomyces anomalus	Ascomycota	Saccharomycotina	Daniel et al. 2013 [82]
Hymenoptera	Apidae	Melipona quinquefasciata	Adult	Surface	Zygosaccharomyces mellis	Ascomycota	Saccharomycotina	Daniel et al. 2013 [82]
Hymenoptera	Apidae	Melipona quinquefasciata	Adult	Surface	Zygosaccharomyces sp.	Ascomycota	Saccharomycotina	Rosa et al. 2003 [62]
Hymenoptera	Apidae	Melipona quinquefasciata	Adult	Surface	Apiotrichum (formerly Trichosporon) mycotoxinovorans	Basidiomycota	Agaricomycotina	Daniel et al. 2013 [82]
Hymenoptera	Apidae	Melipona quinquefasciata	Adult	Surface	Cystofilobasidium (formerly Cryptococcus) macerans	Basidiomycota	Agaricomycotina	Rosa et al. 2003 [62]
Hymenoptera	Apidae	Melipona quinquefasciata	Adult	Surface	Papiliotrema (formerly Cryptococcus) laurentii	Basidiomycota	Agaricomycotina	Daniel et al. 2013 [82] ; Rosa et al. 2003 [62]
Hymenoptera	Apidae	Melipona quinquefasciata	Adult	Surface	Papiliotrema (formerly Cryptococcus) nemorosus	Basidiomycota	Agaricomycotina	Daniel et al. 2013 [82]
Hymenoptera	Apidae	Melipona quinquefasciata	Adult	Surface	Saitozyma flava (formerly Cryptococcus flavus)	Basidiomycota	Agaricomycotina	Daniel et al. 2013 [82]
Hymenoptera	Apidae	Melipona quinquefasciata	Adult	Surface	Trichosporon sp.	Basidiomycota	Agaricomycotina	Daniel et al. 2013 [82]
Hymenoptera	Apidae	Melipona quinquefasciata	Adult	Surface	Rhodotorula mucilaginosa	Basidiomycota	Pucciniomycotina	Daniel et al. 2013 [82]
Hymenoptera	Apidae	Melipona quinquefasciata	Adult	Surface	Rhodotorula (formerly Rhodosporidium) toruloides	Basidiomycota	Pucciniomycotina	Daniel et al. 2013 [82]
Hymenoptera	Apidae	Melipona quinquefasciata	Adult	Surface	Rhodotorula sp.	Basidiomycota	Pucciniomycotina	Rosa et al. 2003 [62]
Hymenoptera	Apidae	Melipona quinquefasciata	Adult	Surface	Moesziomyces antarcticus (formerly Pseudozyma antarctica)	Basidiomycota	Ustilaginomycotina	Rosa et al. 2003 [62]
Hymenoptera	Apidae	Melipona quinquefasciata	Adult	Surface	Sympodiomycopsis kandeliae	Basidiomycota	Ustilaginomycotina	Daniel et al. 2013 [82]
Hymenoptera	Apidae	Melipona scutellaris	Adult	Surface	Candida friedrichii	Ascomycota	Saccharomycotina	da Costa Neto et al. 2020 [48]
Hymenoptera	Apidae	Melipona scutellaris	Adult	Surface	Candida parapsilosis	Ascomycota	Saccharomycotina	da Costa Neto et al. 2020 [48]
Hymenoptera	Apidae	Melipona scutellaris	Adult	Surface	Cyberlindnera fabianii	Ascomycota	Saccharomycotina	da Costa Neto et al. 2020 [48]
Hymenoptera	Apidae	Melipona scutellaris	Adult	Surface	Debaryomyces mycophilus	Ascomycota	Saccharomycotina	da Costa Neto et al. 2020 [48]
Hymenoptera	Apidae	Melipona scutellaris	Adult	Surface	Debaryomyces robertsiae	Ascomycota	Saccharomycotina	da Costa Neto et al. 2020 [48]
Hymenoptera	Apidae	Melipona scutellaris	Adult	Surface	Kazachstania lodderae	Ascomycota	Saccharomycotina	da Costa Neto et al. 2020 [48]
Hymenoptera	Apidae	Melipona scutellaris	Adult	Surface	Kluyveromyces dobzhanskii	Ascomycota	Saccharomycotina	da Costa Neto et al. 2020 [48]
Hymenoptera	Apidae	Melipona scutellaris	Adult	Surface	Pichia membranifaciens	Ascomycota	Saccharomycotina	da Costa Neto et al. 2020 [48]
Hymenoptera	Apidae	Melipona scutellaris	Adult	Surface	Starmerella apicola	Ascomycota	Saccharomycotina	da Costa Neto et al. 2020 [48]
Hymenoptera	Apidae	Melipona scutellaris	Adult	Surface	Starmerella bombi	Ascomycota	Saccharomycotina	da Costa Neto et al. 2020 [48]
Hymenoptera	Apidae	Melipona scutellaris	Adult	Surface	Starmerella bombicola	Ascomycota	Saccharomycotina	da Costa Neto et al. 2020 [48]
Hymenoptera	Apidae	Melipona scutellaris	Adult	Surface	Starmerella davenportii	Ascomycota	Saccharomycotina	da Costa Neto et al. 2020 [48]
Hymenoptera	Apidae	Melipona scutellaris	Adult	Surface	Starmerella etchellsii	Ascomycota	Saccharomycotina	da Costa Neto et al. 2020 [48]
Hymenoptera	Apidae	Melipona scutellaris	Adult	Surface	Starmerella meliponinorum	Ascomycota	Saccharomycotina	da Costa Neto et al. 2020 [48]
Hymenoptera	Apidae	Melipona scutellaris	Adult	Surface	Starmerella neotropicalis	Ascomycota	Saccharomycotina	da Costa Neto et al. 2020 [48]
Hymenoptera	Apidae	Melipona scutellaris	Adult	Surface	Suhomyces ambrosiae	Ascomycota	Saccharomycotina	da Costa Neto et al. 2020 [48]
Hymenoptera	Apidae	Melipona scutellaris	Adult	Surface	Torulaspora delbrueckii	Ascomycota	Saccharomycotina	da Costa Neto et al. 2020 [48]
Hymenoptera	Apidae	Melipona scutellaris	Adult	Surface	Wickerhamiella bombiphila	Ascomycota	Saccharomycotina	da Costa Neto et al. 2020 [48]
Hymenoptera	Apidae	Melipona scutellaris	Adult	Surface	Papiliotrema laurentii	Basidiomycota	Agaricomycotina	da Costa Neto et al. 2020 [48]
Hymenoptera	Apidae	Ptilotrix plumata	Larvae	Entire body	Starmerella batistae	Ascomycota	Saccharomycotina	Rosa et al. 1999 [176]
Hymenoptera	Apidae	Ptilotrix plumata	Pupae	Entire body	Starmerella batistae	Ascomycota	Saccharomycotina	Rosa et al. 1999 [176]
Hymenoptera	Apidae	Scaptotrigona polysticta	Adult	Surface	Candida friedrichii	Ascomycota	Saccharomycotina	da Costa Neto et al. 2020 [48]
Hymenoptera	Apidae	Scaptotrigona polysticta	Adult	Surface	Candida melibiosica	Ascomycota	Saccharomycotina	da Costa Neto et al. 2020 [48]
Hymenoptera	Apidae	Scaptotrigona polysticta	Adult	Surface	Candida saitoana	Ascomycota	Saccharomycotina	da Costa Neto et al. 2020 [48]
Hymenoptera	Apidae	Scaptotrigona polysticta	Adult	Surface	Candida sp.	Ascomycota	Saccharomycotina	da Costa Neto et al. 2020 [48]
Hymenoptera	Apidae	Scaptotrigona polysticta	Adult	Surface	Dipodascus australiensis	Ascomycota	Saccharomycotina	da Costa Neto et al. 2020 [48]
Hymenoptera	Apidae	Scaptotrigona polysticta	Adult	Surface	Hyphopichia burtonii	Ascomycota	Saccharomycotina	da Costa Neto et al. 2020 [48]
Hymenoptera	Apidae	Scaptotrigona polysticta	Adult	Surface	Metschnikowia fructicola	Ascomycota	Saccharomycotina	da Costa Neto et al. 2020 [48]
Hymenoptera	Apidae	Scaptotrigona polysticta	Adult	Surface	Pichia kluyveri	Ascomycota	Saccharomycotina	da Costa Neto et al. 2020 [48]
Hymenoptera	Apidae	Scaptotrigona polysticta	Adult	Surface	Starmerella apicola	Ascomycota	Saccharomycotina	da Costa Neto et al. 2020 [48]
Hymenoptera	Apidae	Scaptotrigona polysticta	Adult	Surface	Starmerella magnoliae	Ascomycota	Saccharomycotina	da Costa Neto et al. 2020 [48]
Hymenoptera	Apidae	Scaptotrigona polysticta	Adult	Surface	Starmerella meliponinorum	Ascomycota	Saccharomycotina	da Costa Neto et al. 2020 [48]
Hymenoptera	Apidae	Scaptotrigona polysticta	Adult	Surface	Starmerella powellii	Ascomycota	Saccharomycotina	da Costa Neto et al. 2020 [48]
Hymenoptera	Apidae	Scaptotrigona polysticta	Adult	Surface	Torulaspora delbrueckii	Ascomycota	Saccharomycotina	da Costa Neto et al. 2020 [48]
Hymenoptera	Apidae	Scaptotrigona polysticta	Adult	Surface	Wickerhamomyces pijperi	Ascomycota	Saccharomycotina	da Costa Neto et al. 2020 [48]
Hymenoptera	Apidae	Scaptotrigona polysticta	Adult	Surface	Taphrina (formerly Lalaria) inositophila	Ascomycota	Taphrinomycotina	da Costa Neto et al. 2020 [48]
Hymenoptera	Apidae	Scaptotrigona polysticta	Adult	Surface	Buckleyzyma (formerly Rhodotorula) aurantiaca	Basidiomycota	Pucciniomycotina	da Costa Neto et al. 2020 [48]
Hymenoptera	Apidae	Scaptotrigona polysticta	Adult	Surface	Rhodosporidiobolus sp.	Basidiomycota	Pucciniomycotina	da Costa Neto et al. 2020 [48]
Hymenoptera	Apidae	Scaptotrigona polysticta	Adult	Surface	Rhodotorula dairenensis	Basidiomycota	Pucciniomycotina	da Costa Neto et al. 2020 [48]
Hymenoptera	Apidae	Scaptotrigona postica	Adult	Surface	Debaryomyces nepalensis	Ascomycota	Saccharomycotina	da Costa Neto et al. 2020 [48]
Hymenoptera	Apidae	Scaptotrigona postica	Adult	Surface	Metschnikowia gruessii	Ascomycota	Saccharomycotina	da Costa Neto et al. 2020 [48]
Hymenoptera	Apidae	Scaptotrigona postica	Adult	Surface	Pichia kluyveri	Ascomycota	Saccharomycotina	da Costa Neto et al. 2020 [48]
Hymenoptera	Apidae	Scaptotrigona postica	Adult	Surface	Pichia membranifaciens	Ascomycota	Saccharomycotina	da Costa Neto et al. 2020 [48]
Hymenoptera	Apidae	Scaptotrigona postica	Adult	Surface	Starmerella apicola	Ascomycota	Saccharomycotina	da Costa Neto et al. 2020 [48]
Hymenoptera	Apidae	Scaptotrigona postica	Adult	Surface	Starmerella geochares	Ascomycota	Saccharomycotina	da Costa Neto et al. 2020 [48]
Hymenoptera	Apidae	Scaptotrigona postica	Adult	Surface	Starmerella magnoliae	Ascomycota	Saccharomycotina	da Costa Neto et al. 2020 [48]
Hymenoptera	Apidae	Scaptotrigona postica	Adult	Surface	Torulaspora delbrueckii	Ascomycota	Saccharomycotina	da Costa Neto et al. 2020 [48]
Hymenoptera	Apidae	Scaptotrigona postica	Adult	Surface	Naganishia bhutanensis	Basidiomycota	Agaricomycotina	da Costa Neto et al. 2020 [48]
Hymenoptera	Apidae	Scaptotrigona postica	Adult	Surface	Trichosporon asahii	Basidiomycota	Agaricomycotina	da Costa Neto et al. 2020 [48]
Hymenoptera	Apidae	Scaptotrigona postica	Adult	Surface	Buckleyzyma (formerly Rhodotorula) aurantiaca	Basidiomycota	Pucciniomycotina	da Costa Neto et al. 2020 [48]
Hymenoptera	Apidae	Scaptotrigona postica	Adult	Surface	Rhodotorula dairenensis	Basidiomycota	Pucciniomycotina	da Costa Neto et al. 2020 [48]
Hymenoptera	Apidae	Tetragonisca angustula	Adult	Surface	Aureobasidium pullulans	Ascomycota	Pezizomycotina	Rosa et al. 2003 [62]
Hymenoptera	Apidae	Tetragonisca angustula	Adult	Surface	Hanseniaspora osmophila	Ascomycota	Saccharomycotina	da Costa Neto et al. 2020 [48]
Hymenoptera	Apidae	Tetragonisca angustula	Adult	Surface	Hyphopichia burtonii	Ascomycota	Saccharomycotina	da Costa Neto et al. 2020 [48]
Hymenoptera	Apidae	Tetragonisca angustula	Adult	Surface	Lachancea fermentati	Ascomycota	Saccharomycotina	da Costa Neto et al. 2020 [48]
Hymenoptera	Apidae	Tetragonisca angustula	Adult	Surface	Metschnikowia gruessii	Ascomycota	Saccharomycotina	da Costa Neto et al. 2020 [48]
Hymenoptera	Apidae	Tetragonisca angustula	Adult	Surface	Metschnikowia koreensis	Ascomycota	Saccharomycotina	da Costa Neto et al. 2020 [48]
Hymenoptera	Apidae	Tetragonisca angustula	Adult	Surface	Pichia kluyveri	Ascomycota	Saccharomycotina	da Costa Neto et al. 2020 [48]
Hymenoptera	Apidae	Tetragonisca angustula	Adult	Surface	Pichia membranifaciens	Ascomycota	Saccharomycotina	da Costa Neto et al. 2020 [48]
Hymenoptera	Apidae	Tetragonisca angustula	Adult	Surface	Pichia (formerly Issatchenkia) scutulata	Ascomycota	Saccharomycotina	Rosa et al. 2003 [62]
Hymenoptera	Apidae	Tetragonisca angustula	Adult	Surface	Starmerella apicola	Ascomycota	Saccharomycotina	da Costa Neto et al. 2020 [48]
Hymenoptera	Apidae	Tetragonisca angustula	Adult	Surface	Starmerella batistae	Ascomycota	Saccharomycotina	da Costa Neto et al. 2020 [48]
Hymenoptera	Apidae	Tetragonisca angustula	Adult	Surface	Starmerella bombicola	Ascomycota	Saccharomycotina	da Costa Neto et al. 2020 [48]
Hymenoptera	Apidae	Tetragonisca angustula	Adult	Surface	Starmerella (formerly Candida) etchellsii	Ascomycota	Saccharomycotina	Rosa et al. 2003 [62]
Hymenoptera	Apidae	Tetragonisca angustula	Adult	Surface	Starmerella magnoliae	Ascomycota	Saccharomycotina	da Costa Neto et al. 2020 [48]
Hymenoptera	Apidae	Tetragonisca angustula	Adult	Surface	Starmerella meliponinorum	Ascomycota	Saccharomycotina	da Costa Neto et al. 2020 [48] ; Rosa et al. 2003 [62]
Hymenoptera	Apidae	Tetragonisca angustula	Adult	Surface	Wickerhamomyces anomalus	Ascomycota	Saccharomycotina	da Costa Neto et al. 2020 [48]
Hymenoptera	Apidae	Tetragonisca angustula	Adult	Surface	Cryptococcus sp.	Basidiomycota	Agaricomycotina	Rosa et al. 2003 [62]
Hymenoptera	Apidae	Tetragonisca angustula	Adult	Surface	Naganishia albida (formerly Cryptococcus albidus)	Basidiomycota	Agaricomycotina	Rosa et al. 2003 [62]
Hymenoptera	Apidae	Tetragonisca angustula	Adult	Surface	Rhodotorula sp.	Basidiomycota	Pucciniomycotina	Rosa et al. 2003 [62]
Hymenoptera	Apidae	Tetragonisca angustula	Adult	Surface	Moesziomyces antarcticus (formerly Pseudozyma antarctica)	Basidiomycota	Ustilaginomycotina	Rosa et al. 2003 [62]
Hymenoptera	Apidae	Trigona fulviventris	Adult	Surface, crop	Wickerhamiella dianesei	Ascomycota	Saccharomycotina	Lachance et al. 2018 [177]
Hymenoptera	Formicidae	Atta capiguara	Adult female (Gyne)	Surface	Aureobasidium pullulans	Ascomycota	Pezizomycotina	Pagnocca et al. 2008 [70]
Hymenoptera	Formicidae	Atta laevigata	Adult female (Gyne)	Surface, infrabuccal pocket	Aureobasidium pullulans	Ascomycota	Pezizomycotina	Pagnocca et al. 2008 [70]
Hymenoptera	Formicidae	Atta laevigata	Adult female (Gyne)	Surface	Candida parapsilosis	Ascomycota	Saccharomycotina	Pagnocca et al. 2008 [70]
Hymenoptera	Formicidae	Atta capiguara	Adult female (Gyne)	Surface	Papiliotrema (formerly Cryptococcus) laurentii	Basidiomycota	Agaricomycotina	Pagnocca et al. 2008 [70]
Hymenoptera	Formicidae	Atta laevigata	Adult female (Gyne)	Surface, infrabuccal pocket	Papiliotrema (formerly Cryptococcus) laurentii	Basidiomycota	Agaricomycotina	Pagnocca et al. 2008 [70]
Hymenoptera	Formicidae	Atta laevigata	Adult female (Gyne)	Surface, infrabuccal pocket	Rhodotorula glutinis	Basidiomycota	Pucciniomycotina	Pagnocca et al. 2008 [70]
Hymenoptera	Formicidae	Solenopsis invicta	Adult	Haemolymph	Candida parapsilosis	Ascomycota	Saccharomycotina	Ba & Phillips 1996 [89]
Hymenoptera	Formicidae	Solenopsis invicta	Larvae	Gut (meconia)	Candida parapsilosis	Ascomycota	Saccharomycotina	Ba & Phillips 1996 [89]
Hymenoptera	Formicidae	Solenopsis invicta	Adult	Haemolymph	Debaryomyces hansenii	Ascomycota	Saccharomycotina	Ba & Phillips 1996 [89]
Hymenoptera	Formicidae	Solenopsis invicta	Adult	Haemolymph	Diutina (formerly Candida) rugosa	Ascomycota	Saccharomycotina	Ba & Phillips 1996 [89]
Hymenoptera	Formicidae	Solenopsis invicta	Larvae	Gut (meconia)	Diutina (formerly Candida) rugosa	Ascomycota	Saccharomycotina	Ba & Phillips 1996 [89]
Hymenoptera	Formicidae	Solenopsis invicta	Adult	Haemolymph	Meyerozyma (formerly Candida) guilliermondii	Ascomycota	Saccharomycotina	Ba & Phillips 1996 [89]
Hymenoptera	Formicidae	Solenopsis invicta	Larvae	Gut (meconia)	Meyerozyma (formerly Candida) guilliermondii	Ascomycota	Saccharomycotina	Ba & Phillips 1996 [89]
Hymenoptera	Formicidae	Solenopsis invicta	Adult	Haemolymph	Yarrowia (formerly Candida) lipolytica	Ascomycota	Saccharomycotina	Ba & Phillips 1996 [89]
Hymenoptera	Formicidae	Solenopsis invicta	Larvae	Gut (meconia)	Yarrowia (formerly Candida) lipolytica	Ascomycota	Saccharomycotina	Ba & Phillips 1996 [89]
Hymenoptera	Megachilidae	Megachile sp.	Larvae	Entire body (feces)	Starmerella (formerly Candida) riodocensis	Ascomycota	Saccharomycotina	Pimentel et al. 2005 [74]
Hymenoptera	Vespidae	Vespa crabro	Adult female	Gut	Candida albicans	Ascomycota	Saccharomycotina	Stefanini et al. 2012 [80]
Hymenoptera	Vespidae	Vespa crabro	Adult female	Gut	Candida boidinii	Ascomycota	Saccharomycotina	Stefanini et al. 2012 [80]
Hymenoptera	Vespidae	Vespa crabro	Adult female	Gut	Candida sake	Ascomycota	Saccharomycotina	Stefanini et al. 2012 [80]
Hymenoptera	Vespidae	Vespa crabro	Adult female	Gut	Candida tropicalis	Ascomycota	Saccharomycotina	Stefanini et al. 2012 [80]
Hymenoptera	Vespidae	Vespa crabro	Adult female	Gut	Cyberlindnera (formerly Pichia) jadinii	Ascomycota	Saccharomycotina	Stefanini et al. 2012 [80]
Hymenoptera	Vespidae	Vespa crabro	Adult female	Gut	Groenewaldozyma (formerly Candida) auringiensis	Ascomycota	Saccharomycotina	Stefanini et al. 2012 [80]
Hymenoptera	Vespidae	Vespa crabro	Adult female	Gut	Groenewaldozyma (formerly Candida) salmanticensis	Ascomycota	Saccharomycotina	Stefanini et al. 2012 [80]
Hymenoptera	Vespidae	Vespa crabro	Adult female	Gut	Kazachstania (formerly Saccharomyces) exigua	Ascomycota	Saccharomycotina	Stefanini et al. 2012 [80]
Hymenoptera	Vespidae	Vespa crabro	Adult female	Gut	Kluyveromyces sp.	Ascomycota	Saccharomycotina	Stefanini et al. 2012 [80]
Hymenoptera	Vespidae	Vespa crabro	Adult female	Gut	Komagataella (formerly Pichia) pastoris	Ascomycota	Saccharomycotina	Stefanini et al. 2012 [80]
Hymenoptera	Vespidae	Vespa crabro	Adult female	Gut	Kregervanrija (formerly Pichia) fluxuum	Ascomycota	Saccharomycotina	Stefanini et al. 2012 [80]
Hymenoptera	Vespidae	Vespa crabro	Adult female	Gut	Lachancea (formerly Kluyveromyces) waltii	Ascomycota	Saccharomycotina	Stefanini et al. 2012 [80]
Hymenoptera	Vespidae	Vespa crabro	Adult female	Gut	Lachancea (formerly Zygosaccharomyces) fermentati	Ascomycota	Saccharomycotina	Stefanini et al. 2012 [80]
Hymenoptera	Vespidae	Vespa crabro	Adult female	Gut	Metschnikowia pulcherrima	Ascomycota	Saccharomycotina	Stefanini et al. 2012 [80]
Hymenoptera	Vespidae	Vespa crabro	Adult female	Gut	Meyerozyma (formerly Pichia) caribbica	Ascomycota	Saccharomycotina	Stefanini et al. 2012 [80]
Hymenoptera	Vespidae	Vespa crabro	Adult female	Gut	Millerozyma (formerly Pichia) farinosa	Ascomycota	Saccharomycotina	Stefanini et al. 2012 [80]
Hymenoptera	Vespidae	Vespa crabro	Adult female	Gut	Pichia fermentans	Ascomycota	Saccharomycotina	Stefanini et al. 2012 [80]
Hymenoptera	Vespidae	Vespa crabro	Adult female	Gut	Pichia kluyveri	Ascomycota	Saccharomycotina	Stefanini et al. 2012 [80]
Hymenoptera	Vespidae	Vespa crabro	Adult female	Gut	Pichia sp.	Ascomycota	Saccharomycotina	Stefanini et al. 2012 [80]
Hymenoptera	Vespidae	Vespa crabro	Adult female	Gut	Saccharomyces boulardii	Ascomycota	Saccharomycotina	Stefanini et al. 2012 [80]
Hymenoptera	Vespidae	Vespa crabro	Adult female	Gut	Saccharomyces cerevisiae	Ascomycota	Saccharomycotina	Stefanini et al. 2012 [80]
Hymenoptera	Vespidae	Vespa crabro	Adult female	Gut	Saccharomycodes ludwigii	Ascomycota	Saccharomycotina	Stefanini et al. 2012 [80]
Hymenoptera	Vespidae	Vespa crabro	Adult female	Gut	Starmerella (formerly Candida) apicola	Ascomycota	Saccharomycotina	Stefanini et al. 2012 [80]
Hymenoptera	Vespidae	Vespa crabro	Adult female	Gut	Trigonopsis (formerly Candida) cantarellii	Ascomycota	Saccharomycotina	Stefanini et al. 2012 [80]
Hymenoptera	Vespidae	Vespa crabro	Adult female	Gut	Trigonopsis vinaria	Ascomycota	Saccharomycotina	Stefanini et al. 2012 [80]
Hymenoptera	Vespidae	Vespa crabro	Adult female	Gut	Yarrowia (formerly Candida) deformans	Ascomycota	Saccharomycotina	Stefanini et al. 2012 [80]
Hymenoptera	Vespidae	Vespa crabro	Adult female	Gut	Yarrowia lypolytica	Ascomycota	Saccharomycotina	Stefanini et al. 2012 [80]
Hymenoptera	Vespidae	Vespa crabro	Adult female	Gut	Zygosaccharomyces mellis	Ascomycota	Saccharomycotina	Stefanini et al. 2012 [80]
Hymenoptera	Vespidae	Vespa crabro	Adult female	Gut	Zygosaccharomyces rouxii	Ascomycota	Saccharomycotina	Stefanini et al. 2012 [80]
Lepidotera	Crambidae	Ostrinia nubilalis	Larvae	Gut	Candida sake	Ascomycota	Saccharomycotina	Molnár et al. 2008 [49]
Lepidotera	Crambidae	Ostrinia nubilalis	Larvae	Gut	Hanseniapora uvarum	Ascomycota	Saccharomycotina	Molnár et al. 2008 [49]
Lepidotera	Crambidae	Ostrinia nubilalis	Larvae	Gut	Metschnikowia andauensis	Ascomycota	Saccharomycotina	Molnár & Prillinger 2005 [178]
Lepidotera	Crambidae	Ostrinia nubilalis	Larvae	Gut	Metschnikowia chrysoperlae	Ascomycota	Saccharomycotina	Molnár & Prillinger 2005 [178]
Lepidotera	Crambidae	Ostrinia nubilalis	Larvae	Gut	Metschnikowia fructicola	Ascomycota	Saccharomycotina	Molnár & Prillinger 2005 [178]
Lepidotera	Crambidae	Ostrinia nubilalis	Larvae	Gut	Metschnikowia pulcherrima	Ascomycota	Saccharomycotina	Molnár & Prillinger 2005 [178]
Lepidotera	Crambidae	Ostrinia nubilalis	Larvae	Gut	Metschnikowia sp.	Ascomycota	Saccharomycotina	Molnár et al. 2008 [49]
Lepidotera	Crambidae	Ostrinia nubilalis	Larvae	Gut	Meyerozyma (formerly Pichia) guilliermondii	Ascomycota	Saccharomycotina	Molnár et al. 2008 [49]
Lepidotera	Crambidae	Ostrinia nubilalis	Larvae	Gut	Meyerozyma carpophila (formerly Candida xestobii)	Ascomycota	Saccharomycotina	Molnár et al. 2008 [49]
Lepidotera	Crambidae	Ostrinia nubilalis	Larvae	Gut	Hannaella luteola (formerly Cryptococcus luteolus)	Basidiomycota	Agaricomycotina	Molnár et al. 2008 [49]
Lepidotera	Crambidae	Ostrinia nubilalis	Larvae	Gut	Hannaella (formerlyCryptococcus) zea	Basidiomycota	Agaricomycotina	Molnár et al. 2008 [49]
Lepidotera	Crambidae	Ostrinia nubilalis	Larvae	Gut	Papiliotrema (formerly Cyptoccocus) flavescens	Basidiomycota	Agaricomycotina	Molnár et al. 2008 [49]
Lepidotera	Crambidae	Ostrinia nubilalis	Larvae	Gut	Vishniacozyma (formerly Cryptococcus) victoriae	Basidiomycota	Agaricomycotina	Molnár et al. 2008 [49]
Lepidotera	Crambidae	Ostrinia nubilalis	Larvae	Gut	Rhodotorula glutinis	Basidiomycota	Pucciniomycotina	Molnár et al. 2008 [49]
Lepidotera	Crambidae	Ostrinia nubilalis	Larvae	Gut	Rhodotorula sp.	Basidiomycota	Pucciniomycotina	Molnár et al. 2008 [49]
Lepidotera	Crambidae	Ostrinia nubilalis	Larvae	Gut	Symmetrospora (formerly Sporobolomyces) roseus	Basidiomycota	Pucciniomycotina	Molnár et al. 2008 [49]
Lepidotera	Crambidae	Ostrinia nubilalis	Larvae	Gut	Pseudozyma sp.	Basidiomycota	Ustilaginomycotina	Molnár et al. 2008 [49]
Lepidotera	Noctuidae	Helicoverpa armigera	Larvae	Gut	Candida quercitrusa	Ascomycota	Saccharomycotina	Molnár et al. 2008 [49]
Lepidotera	Noctuidae	Helicoverpa armigera	Larvae	Gut	Candida sake	Ascomycota	Saccharomycotina	Molnár et al. 2008 [49]
Lepidotera	Noctuidae	Helicoverpa armigera	Larvae	Gut	Metschnikowia andauensis	Ascomycota	Saccharomycotina	Molnár & Prillinger 2005 [178]
Lepidotera	Noctuidae	Helicoverpa armigera	Larvae	Gut	Metschnikowia fructicola	Ascomycota	Saccharomycotina	Molnár & Prillinger 2005 [178]
Lepidotera	Noctuidae	Helicoverpa armigera	Larvae	Gut	Metschnikowia pulcherrima	Ascomycota	Saccharomycotina	Molnár & Prillinger 2005 [178]
Lepidotera	Noctuidae	Helicoverpa armigera	Larvae	Gut	Metschnikowia sp.	Ascomycota	Saccharomycotina	Molnár et al. 2008 [49]
Lepidotera	Noctuidae	Helicoverpa armigera	Larvae	Gut	Meyerozyma (formerly Pichia) guilliermondii	Ascomycota	Saccharomycotina	Molnár et al. 2008 [49]
Lepidotera	Noctuidae	Helicoverpa armigera	Larvae	Gut	Rhodotorula glutinis	Basidiomycota	Pucciniomycotina	Molnár et al. 2008 [49]
Lepidotera	Noctuidae	Helicoverpa armigera	Larvae	Gut	Anthracocystis (formerly Pseudozyma) flocculosa	Basidiomycota	Ustilaginomycotina	Molnár et al. 2008 [49]
Lepidotera	Noctuidae	Helicoverpa armigera	Larvae	Gut	Moesziomyces aphidis (formerly Pseudozyma aphidis)	Basidiomycota	Ustilaginomycotina	Molnár et al. 2008 [49]
Lepidotera	Noctuidae	Helicoverpa armigera	Larvae	Gut	Pseudozyma prolifica	Basidiomycota	Ustilaginomycotina	Molnár et al. 2008 [49]
Lepidotera	Noctuidae	Helicoverpa armigera	Larvae	Gut	Pseudozyma sp.	Basidiomycota	Ustilaginomycotina	Molnár et al. 2008 [49]
Lepidotera	Noctuidae	Spodoptera littoralis	Larvae	Gut	Papiliotrema (formerly Cyptoccocus) nemorosus	Basidiomycota	Agaricomycotina	Ljunggren et al. 2019 [149]
Lepidotera	Tortricidae	Cydia pomonella	Larvae	Gut	Aureobasidium pullulans	Ascomycota	Pezizomycotina	Witzgall et al. 2012 [64]
Lepidotera	Tortricidae	Cydia pomonella	Larvae	Gut	Metschnikowia andauensis	Ascomycota	Saccharomycotina	Witzgall et al. 2012 [64]
Lepidotera	Tortricidae	Cydia pomonella	Larvae	Gut	Metschnikowia pulcherrima	Ascomycota	Saccharomycotina	Witzgall et al. 2012 [64]
Lepidotera	Tortricidae	Cydia pomonella	Larvae	Gut	Vishniacozyma (formerly Cyptoccocus) tephrensis	Basidiomycota	Agaricomycotina	Witzgall et al. 2012 [64]
Neuroptera	Chrysopidae	Chrysoperla carnea	Adult female	Gut, egg	Metschnikowia chrysoperlae	Ascomycota	Saccharomycotina	Suh et al. 2004 [43]
Neuroptera	Chrysopidae	Chrysoperla carnea	Adult	Gut	Metschnikowia (formerly Candida) picachoensis	Ascomycota	Saccharomycotina	Suh et al. 2004 [43]
Neuroptera	Chrysopidae	Chrysoperla carnea	Adult	Gut	Metschnikowia (formerly Candida) pimensis	Ascomycota	Saccharomycotina	Suh et al. 2004 [43]
Neuroptera	Chrysopidae	Chrysoperla comanche	Adult female	Gut, egg	Metschnikowia chrysoperlae	Ascomycota	Saccharomycotina	Suh et al. 2004 [43]
Neuroptera	Chrysopidae	Chrysoperla comanche	Adult	Gut	Metschnikowia (formerly Candida) picachoensis	Ascomycota	Saccharomycotina	Suh et al. 2004 [43]
Neuroptera	Chrysopidae	Chrysoperla comanche	Adult	Gut	Metschnikowia (formerly Candida) pimensis	Ascomycota	Saccharomycotina	Suh et al. 2004 [43]
Neuroptera	Chrysopidae	Chrysoperla rufilabris	Adult	Diverticulum	Metschnikowia pulcherrima	Ascomycota	Saccharomycotina	Woolfolk & Inglis 2004 [98]
Neuroptera	Chrysopidae	Chrysoperla rufilabris	Adult	Diverticulum	Hannaella luteola (formerly Cryptococcus luteolus)	Basidiomycota	Agaricomycotina	Woolfolk & Inglis 2004 [98]
Neuroptera	Chrysopidae	Chrysoperla rufilabris	Adult	Diverticulum	Vishniacozyma (formerly Cryptococcus) victoriae	Basidiomycota	Agaricomycotina	Woolfolk & Inglis 2004 [98]
Neuroptera	Chrysopidae	Chrysoperla zastrowi sillemi	Adult female	Diverticulum	Candida blankii	Ascomycota	Saccharomycotina	Hemalatha et al. 2013 [65]
Neuroptera	Chrysopidae	Chrysoperla zastrowi sillemi	Adult female	Fat body (mycetocyte)	Candida blankii	Ascomycota	Saccharomycotina	Hemalatha et al. 2013 [65]
Neuroptera	Chrysopidae	Chrysoperla zastrowi sillemi	Adult female	Gut	Kodamaea ohmeri	Ascomycota	Saccharomycotina	Hemalatha et al. 2013 [65]
Neuroptera	Chrysopidae	Chrysoperla zastrowi sillemi	Adult female	Diverticulum	Kodamaea ohmeri	Ascomycota	Saccharomycotina	Hemalatha et al. 2013 [65]
Neuroptera	Chrysopidae	Chrysoperla zastrowi sillemi	Adult female	Gut	Metschnikowia (formerly Candida) pimensis	Ascomycota	Saccharomycotina	Hemalatha et al. 2013 [65]
Neuroptera	Chrysopidae	Chrysoperla zastrowi sillemi	Adult female	Diverticulum	Metschnikowia (formerly Candida) pimensis	Ascomycota	Saccharomycotina	Hemalatha et al. 2013 [65]
Neuroptera	Chrysopidae	Chrysoperla zastrowi sillemi	Adult female	Fat body (mycetocyte)	Starmerella (formerly Candida) apicola	Ascomycota	Saccharomycotina	Hemalatha et al. 2013 [65]
Neuroptera	Chrysopidae	Chrysoperla zastrowi sillemi	Adult female	Gut	Torulaspora delbrueckii	Ascomycota	Saccharomycotina	Hemalatha et al. 2013 [65]
Neuroptera	Chrysopidae	Chrysoperla zastrowi sillemi	Adult female	Diverticulum	Torulaspora delbrueckii	Ascomycota	Saccharomycotina	Hemalatha et al. 2013 [65]
Neuroptera	Chrysopidae	Chrysoperla zastrowi sillemi	Adult female	Fat body (mycetocyte)	Torulaspora delbrueckii	Ascomycota	Saccharomycotina	Hemalatha et al. 2013 [65]
Neuroptera	Chrysopidae	Chrysoperla zastrowi sillemi	Adult female	Gut	Wickerhamomyces anomalus	Ascomycota	Saccharomycotina	Hemalatha et al. 2013 [65]
Neuroptera	Chrysopidae	Chrysoperla zastrowi sillemi	Adult female	Diverticulum	Wickerhamomyces anomalus	Ascomycota	Saccharomycotina	Hemalatha et al. 2013 [65]
Neuroptera	Chrysopidae	Chrysoperla zastrowi sillemi	Adult female	Fat body (mycetocyte)	Wickerhamomyces anomalus	Ascomycota	Saccharomycotina	Hemalatha et al. 2013 [65]
Neuroptera	Chrysopidae	Chrysoperla zastrowi sillemi	Adult female	Gut	Zygosaccharomyces rouxii	Ascomycota	Saccharomycotina	Hemalatha et al. 2013 [65]
Neuroptera	Chrysopidae	Chrysoperla zastrowi sillemi	Adult female	Diverticulum	Zygosaccharomyces rouxii	Ascomycota	Saccharomycotina	Hemalatha et al. 2013 [65]
Orthoptera	Acrididae	Omocestus sp.	Adult	Gut	Papiliotrema aspenensis	Basidiomycota	Agaricomycotina	Kim et al. 2018 [66]
Orthoptera	Acrididae	Omocestus sp.	Adult	Gut	Saitozyma flava	Basidiomycota	Agaricomycotina	Kim et al. 2018 [66]
